# Supplementary material for: A new use of Agrobacterium plant growth regulator genes for plant bioengineering
Source: Front Plant Sci. 2026 Mar 16;17:1754357. doi: 10.3389/fpls.2026.1754357 (PMC13033780; doi:10.3389/fpls.2026.1754357)
Supplement: Supplementary Figure 7 — Initiation of RNA silencing in symbionts allows modification of symbiont gene expression. Plant averages for YFP intensity (as measured by fluorescence microscopy) in the symbiont and adjacent stem tissue are plotted in (A, B) respectively. For each plant, 2–10 cross sections of the symbiont and host stem were analyzed. Data from four independent experiments, with 2–5 plants per treatment per experiment (28 plants total). See supplemental data set for full data. [file DataSheet1.xlsx]

## Sheet: Fig7C Spectral Counts
	Sample Frequency	3 Days	3 Days	3 Days	3 Days	3 Days	3 Days	3 Days	3 Days	3 Days	3 Days	3 Days	3 Days	3 Days	3 Days	3 Days	3 Days	3 Days	3 Days	3 Days	3 Days	3 Days	3 Days	3 Days	3 Days	3 Days	3 Days	3 Days	3 Days	3 Days	3 Days	6 Days	6 Days	6 Days	6 Days	6 Days	6 Days	6 Days	6 Days	6 Days	6 Days	6 Days	6 Days	6 Days	6 Days	6 Days	6 Days	6 Days	6 Days
	Sample Day	0	0	0	3	3	3	6	6	6	9	9	9	12	12	12	15	15	15	18	18	18	21	21	21	24	24	24	28	28	28	0	0	0	6	6	6	12	12	12	18	18	18	24	24	24	28	28	28
Protein ID	Description	3T-1	3T-2	3T-3	3D20Mar-1	3D20Mar-2	3D20Mar-3	3D23Mar-1	3D23Mar-2	3D23Mar-3	3D26Mar-1	3D26Mar-2	3D26Mar-3	3D29Mar-1	3D29Mar-2	3D29Mar-3	3D1Apr-1	3D1Apr-2	3D1Apr-3	3D4Apr-1	3D4Apr-2	3D4Apr-3	3D8Apr-1	3D8Apr-2	3D8Apr-3	3D12Apr-1	3D12Apr-2	3D12Apr-3	3D16Apr-1	3D16Apr-2	3D16Apr-3	6T-1	6T-2	6T-3	6D23Mar-1	6D23Mar-2	6D23Mar-3	6D29Mar-1	6D29Mar-2	6D29Mar-3	6D4Apr-1	6D4Apr-2	6D4Apr-3	6D12Apr-1	6D12Apr-2	6D12Apr-3	6D16Apr-1	6D16Apr-2	6D16Apr-3
XXX9999	FT-mCherry	53.239	67.687	66.585	108.85	140.77	41.37	81.83	81.83	32.825	78.227	85.049	48.215	78.117	77.377	23.932	61.433	108.64	26.587	77.006	113.88	36.631	70.843	70.843	39.943	74.518	137.39	37.773	85.736	142.63	45.253	86.326	95.357	41.141	149.96	180.76	180.76	168.87	164.33	107.36	215.03	187.94	109.37	164.73	173.96	158.12	150.27	150.87	161.82
Solyc03g006700	Peroxidase (AHRD V1 **** Q50LG4_TOBAC)	344.49	303.24	105.25	74.7	57.542	68.95	81.83	81.83	96.044	68.558	54.27	79.073	58.257	57.458	97.436	88.31	99.193	112.04	105.88	105.12	88.451	93.867	93.867	117.67	104.07	97.618	130.55	123.15	85.29	158.7	122.95	146.9	329.13	69.751	48.893	48.893	25.621	31.027	66.918	21.35	44.17	77.845	52.448	58.247	100.25	61.305	68.172	105.08
Solyc01g105070	Peroxidase (AHRD V1 **** Q43499_SOLLC)	106.48	86.64	64.437	62.962	56.514	62.514	70.999	70.999	71.729	52.737	64.8	56.894	48.989	63.587	63.248	50.683	72.742	62.669	48.129	83.219	67.902	47.819	47.819	69.091	42.398	63.633	56.328	42.868	38.703	45.89	81.094	82.471	89.762	69.751	80.007	80.007	95.497	82.74	58.093	76.252	79.679	55.971	65.744	70.673	55.425	47.1	41.35	43.082
Solyc02g079500	Peroxidase (AHRD V1 **** Q50LG4_TOBAC)	72.029	54.15	36.514	32.014	32.881	26.661	31.288	31.288	35.257	19.337	22.68	26.036	19.198	21.451	30.769	25.341	33.064	30.385	27.502	33.58	46.459	39.849	39.849	56.136	39.186	43.386	51.027	69.368	40.853	55.45	39.239	41.235	82.282	41.85	41.485	41.485	32.609	32.177	15.443	21.35	28.581	18.657	19.206	29.512	30.158	26.914	29.057	39.929
Solyc01g104950	Alpha-L-arabinofuranosidase/beta-D-xylosidase (AHRD V1 **** D9D7L0_MALDO)	34.449	35.197	8.5916	27.746	34.936	32.177	32.491	32.491	43.767	23.732	29.16	28.929	24.494	28.346	35.897	26.877	40.622	32.284	23.377	35.04	39.311	38.078	38.078	48.58	35.332	45.555	49.039	49.883	50.171	50.351	18.312	10.309	26.181	24.413	34.077	34.077	25.621	40.221	33.827	22.875	44.17	39.888	48.754	55.141	48.089	30.652	41.35	49.386
Solyc05g050130	Acidic chitinase (AHRD V1 **-- Q71HN4_FICAW)	34.449	21.66	19.331	21.343	19.523	18.387	26.474	26.474	24.315	18.458	22.68	17.358	19.198	17.62	20.513	26.877	28.341	24.688	22.002	26.28	20.549	19.482	19.482	24.83	24.411	23.139	23.857	23.383	22.935	17.209	20.928	20.618	29.921	38.363	48.893	48.893	58.23	52.861	25.738	50.326	54.563	29.594	45.061	37.278	32.603	35.138	34.645	26.269
Solyc01g079960	Xylanase inhibitor (Fragment) (AHRD V1 **-- Q53IQ3_WHEAT)	175.37	135.37	53.698	8.5372	9.2478	11.951	43.322	43.322	32.825	25.49	33.21	25.072	30.453	26.048	30.769	36.092	11.336	24.688	22.002	8.7599	7.1475	19.482	19.482	5.3977	8.9935	2.1693	5.3015	0	2.8669	5.0989	36.623	38.658	134.64	8.7188	5.9264	5.9264	8.1522	13.79	38.974	16.775	2.5982	21.874	8.8644	6.9897	7.3356	11.214	7.823	5.2538
Solyc02g079510	TAP2	21.922	29.782	25.775	22.41	25.688	19.306	25.271	25.271	26.746	14.942	17.01	18.322	17.212	17.62	25.641	19.198	25.507	20.89	23.377	21.9	26.803	23.909	23.909	35.625	23.769	30.37	27.17	31.956	30.102	31.868	26.159	25.772	41.141	29.644	40.003	40.003	27.95	22.983	10.295	21.35	25.116	16.727	22.161	25.629	22.007	22.428	22.351	29.422
Solyc01g080010	Xylanase inhibitor (Fragment) (AHRD V1 **-- Q53IQ4_WHEAT)	34.449	35.197	12.887	12.806	14.385	12.871	33.695	33.695	26.746	19.337	24.3	17.358	17.212	22.983	29.06	36.092	26.452	30.385	17.876	27.74	30.377	28.337	28.337	19.432	16.702	13.739	21.206	13.25	7.1672	9.5604	15.696	15.463	37.401	22.669	35.559	35.559	43.09	34.475	30.15	19.825	37.241	32.167	22.161	20.192	22.822	23.176	11.176	11.558
Solyc03g044150	Subtilisin-like protease (AHRD V1 ***- A9XG40_TOBAC)	3.1317	8.1225	2.1479	23.477	31.853	23.903	25.271	25.271	20.668	19.337	21.06	19.286	19.198	22.983	18.803	18.43	28.341	20.89	15.126	21.9	26.803	20.367	20.367	26.989	16.702	34.709	27.17	24.941	33.686	29.956	0	7.7316	0	19.181	26.669	26.669	30.279	26.431	20.59	32.026	29.447	26.377	34.719	34.172	34.233	25.419	21.234	36.777
Solyc02g065470	Pathogenesis-related protein (AHRD V1 ***- B3TLW3_ELAGV)	34.449	51.442	19.331	18.141	29.798	17.467	15.644	15.644	20.668	13.184	17.01	16.393	11.916	15.322	5.1282	12.287	19.839	9.4953	13.751	20.44	20.549	19.482	19.482	26.989	19.272	24.585	21.869	22.603	19.352	19.758	18.312	23.195	41.141	5.2313	19.261	19.261	17.469	13.79	16.913	18.3	17.322	18.014	23.638	27.182	24.452	16.448	12.293	24.168
Solyc01g109570	Glucan endo-1 3-beta-glucosidase 7 (AHRD V1 ***- B6T289_MAIZE)	0	5.415	6.4437	8.5372	15.413	12.871	15.644	15.644	21.883	13.184	17.01	12.536	13.24	16.088	10.256	17.662	20.783	11.394	11.001	16.06	22.336	20.367	20.367	18.352	18.629	20.247	22.531	31.177	30.819	24.857	0	0	0	13.95	28.151	28.151	20.963	27.58	19.119	18.3	30.313	23.161	33.98	32.618	31.788	23.924	20.116	23.117
Solyc01g079940	Xylanase inhibitor (Fragment) (AHRD V1 **-- Q53IQ4_WHEAT)	34.449	64.98	27.923	9.6043	5.1376	10.113	19.254	19.254	14.589	19.337	17.82	17.358	17.212	22.983	29.06	23.805	12.281	39.88	30.252	20.44	8.9344	22.138	22.138	7.5568	12.848	0	15.242	0	6.4505	5.7362	18.312	18.041	44.881	13.95	2.9632	2.9632	8.1522	12.641	24.267	19.825	1.7322	14.797	12.558	11.649	6.5206	8.9714	10.058	5.2538
Solyc07g005100	Chitinase-like protein (AHRD V1 ***- O81861_ARATH)	15.658	13.537	6.4437	9.6043	16.44	11.032	18.051	18.051	17.02	8.7895	10.53	9.6431	7.9441	13.024	17.094	11.519	17.949	13.293	11.001	20.44	15.189	12.397	12.397	17.273	8.3511	10.123	10.603	7.0148	7.1672	6.3736	15.696	12.886	3.7401	26.157	23.706	23.706	27.95	25.282	9.5597	18.3	25.116	9.6502	11.819	16.309	9.7808	20.186	15.646	9.4569
Solyc03g025380	Peroxidase (AHRD V1 ***- Q58GF4_9ROSI)	15.658	8.1225	0	19.209	20.551	13.79	18.051	18.051	15.805	14.942	17.01	16.393	11.916	16.088	13.675	14.59	19.839	20.89	15.126	21.9	17.869	17.711	17.711	19.432	12.848	13.739	13.254	11.691	7.1672	6.3736	2.6159	2.5772	7.4802	26.157	20.743	20.743	20.963	17.237	16.913	16.775	13.857	15.44	14.035	15.533	12.226	14.205	3.3527	9.4569
Solyc01g087740	Subtilisin-like protease (AHRD V1 **-- O82777_SOLLC)	106.48	62.272	32.219	5.3357	2.0551	8.274	13.237	13.237	10.942	22.853	19.44	12.536	23.832	19.919	15.385	19.198	9.447	20.89	16.501	11.68	7.1475	13.283	13.283	4.3182	6.424	0	5.9642	0	1.4334	1.9121	23.544	33.504	78.542	3.4875	0	0	3.4938	9.1933	34.562	15.25	1.7322	12.867	3.6935	0	6.5206	6.7285	2.2351	0
Solyc01g096450	Aspartic proteinase nepenthesin-1 (AHRD V1 **-- B6TDX6_MAIZE)	68.897	51.442	21.479	11.739	7.1927	9.1933	19.254	19.254	18.236	13.184	14.58	13.5	13.902	11.492	13.675	11.519	5.6682	20.89	12.376	11.68	8.041	12.397	12.397	4.3182	5.1392	2.8924	8.6149	0	2.1502	1.9121	28.775	38.658	48.621	10.463	4.4448	4.4448	9.3168	11.492	12.501	16.775	1.7322	7.7202	13.297	9.3195	4.8904	7.4762	5.5879	2.1015
Solyc04g082140	Laccase-22 (AHRD V1 **-- LAC22_ORYSJ)	12.527	16.245	8.5916	17.074	21.578	21.145	16.847	16.847	26.746	20.216	17.82	21.215	18.536	20.685	23.932	16.894	22.673	20.89	15.126	16.06	17.869	8.8554	8.8554	14.034	5.7816	2.8924	8.6149	4.6765	2.8669	4.4615	15.696	15.463	18.7	17.438	19.261	19.261	19.798	11.492	13.236	16.775	14.723	10.937	14.774	7.7663	4.8904	6.7285	5.5879	3.1523
Solyc08g079870	Subtilisin-like protease (AHRD V1 **-- Q9LWA3_SOLLC)	0	0	0	12.806	9.2478	14.709	12.034	12.034	12.157	10.547	12.15	9.6431	14.564	9.9594	10.256	13.823	11.336	9.4953	12.376	10.22	13.402	14.169	14.169	14.034	17.987	17.354	16.567	19.485	16.485	13.385	5.2319	5.1544	0	10.463	20.743	20.743	23.292	20.685	9.5597	19.825	24.25	12.867	24.377	22.522	15.486	12.709	13.411	14.711
Solyc11g005770	Pectinesterase family protein (AHRD V1 ***- D7MRW1_ARALY)	9.3951	8.1225	0	19.209	16.44	16.548	14.441	14.441	14.589	15.821	12.15	12.536	12.578	12.258	13.675	10.751	19.839	15.192	16.501	11.68	17.869	8.8554	8.8554	14.034	8.9935	11.57	11.266	11.691	13.618	12.11	2.6159	5.1544	3.7401	22.669	23.706	23.706	23.292	19.536	16.913	19.825	17.322	13.51	16.99	16.309	12.226	13.457	10.058	11.558
Solyc03g083900	Laccase-22 (AHRD V1 **-- LAC22_ORYSJ)	3.1317	5.415	0	18.141	23.633	17.467	15.644	15.644	13.373	14.063	11.34	14.465	15.226	13.79	15.385	16.126	17.005	20.89	15.126	20.44	19.656	14.169	14.169	21.591	13.49	15.908	16.567	21.044	23.652	18.483	2.6159	2.5772	3.7401	10.463	11.853	11.853	12.811	12.641	10.295	13.725	15.589	16.727	11.081	11.649	22.007	9.719	10.058	28.371
Solyc01g008620	Beta-1 3-glucanase (AHRD V1 ***- Q9SYX6_TOBAC)	0	0	4.2958	6.4029	20.551	13.79	18.051	18.051	17.02	7.9106	13.77	10.607	9.2682	16.088	5.1282	7.6792	15.115	5.6972	2.7502	13.14	7.1475	6.1987	6.1987	3.2386	4.4968	7.231	11.928	5.4559	9.3174	7.011	0	0	0	15.694	35.559	35.559	32.609	36.773	9.5597	22.875	39.84	9.0069	25.116	23.299	13.041	28.409	14.528	4.2031
Solyc03g098730	Kunitz trypsin inhibitor (AHRD V1 ***- B8Y888_TOBAC)	12.527	21.66	6.4437	13.873	18.496	13.79	12.034	12.034	9.726	13.184	12.96	11.572	10.592	12.258	10.256	9.9829	13.226	18.991	16.501	20.44	16.082	13.283	13.283	19.432	11.563	15.185	13.916	16.368	15.768	13.385	5.2319	5.1544	14.96	13.95	11.853	11.853	9.3168	9.1933	11.03	10.675	8.6608	11.58	6.6483	11.649	17.116	9.719	15.646	24.168
Solyc12g094620	Catalase (AHRD V1 ***- Q2PYW5_SOLTU)	59.502	92.055	70.881	4.2686	7.1927	5.516	0	0	0	1.7579	4.05	2.8929	1.324	0	0	2.3038	0	0	0	0	0	0	0	3.2386	1.2848	0	1.3254	0	5.0171	4.4615	44.471	64.43	82.282	3.4875	0	0	2.3292	0	0	0	0	2.5734	5.1709	6.213	0	8.9714	8.9406	2.1015
Solyc01g079970	Xylanase inhibitor (Fragment) (AHRD V1 **-- Q53IQ3_WHEAT)	56.37	46.027	25.775	6.4029	8.2202	0	32.491	32.491	21.883	20.216	26.73	20.25	25.156	20.685	0	28.413	9.447	20.89	15.126	5.84	5.3607	15.94	15.94	4.3182	7.7088	0	3.9761	0	2.8669	0	0	15.463	82.282	0	0	0	0	9.1933	32.356	0	0	18.014	0	0	4.8904	0	0	0
Solyc07g062650	Malate dehydrogenase (AHRD V1 **** Q645N1_SOLLC)	15.658	24.367	36.514	10.671	8.2202	11.032	7.2203	7.2203	12.157	9.6685	8.9099	10.607	9.9302	10.726	5.1282	13.823	11.336	5.6972	8.2506	5.84	13.402	14.169	14.169	9.7159	15.418	18.801	18.555	22.603	16.485	19.121	36.623	28.349	37.401	5.2313	5.9264	5.9264	0	4.5966	8.8243	0	5.1965	12.867	5.1709	6.9897	13.856	8.2238	6.7054	10.508
Solyc06g068860	Alpha-mannosidase (AHRD V1 **** D3TI68_SOLLC)	15.658	10.83	4.2958	17.074	12.33	15.629	7.2203	7.2203	13.373	13.184	8.9099	5.7858	11.916	11.492	13.675	9.215	16.06	20.89	6.8755	20.44	16.082	17.711	17.711	15.114	13.49	20.247	18.555	21.824	23.652	21.67	7.8478	7.7316	11.22	10.463	7.408	7.408	12.811	11.492	9.5597	4.5751	13.857	13.51	11.819	16.309	22.822	10.467	10.058	23.117
Solyc08g005800	Pectinacetylesterase like protein (Fragment) (AHRD V1 **-- Q56WP8_ARATH)	46.975	29.782	15.035	11.739	8.2202	7.3546	19.254	19.254	15.805	15.821	13.77	17.358	14.564	13.79	17.094	13.055	6.6129	17.091	11.001	8.7599	7.1475	10.626	10.626	4.3182	4.4968	0	7.2895	0	2.8669	3.1868	23.544	18.041	26.181	6.9751	8.8896	8.8896	8.1522	10.342	15.443	18.3	0	8.3635	8.1257	8.5429	7.3356	8.2238	6.7054	4.2031
Solyc04g071890	Peroxidase 12 precursor	46.975	51.442	51.55	8.5372	7.1927	7.3546	6.0169	6.0169	8.5102	10.547	10.53	9.6431	5.9581	7.6611	6.8376	9.215	0	9.4953	15.126	0	4.4672	12.397	12.397	3.2386	5.7816	0	3.9761	0	1.4334	1.2747	49.703	61.853	48.621	13.95	0	0	2.3292	0	8.089	0	0	3.8601	0	0	2.4452	3.7381	7.823	2.1015
Solyc01g109390	PVR3-like protein (AHRD V1 ***- B6TVY8_MAIZE)	3.1317	2.7075	0	0	19.523	14.709	0	0	12.157	0	14.58	16.393	13.24	13.79	0	9.215	17.949	17.091	11.001	17.52	17.869	14.169	14.169	16.193	11.563	15.185	15.242	8.5736	11.468	11.472	0	0	3.7401	0	19.261	19.261	15.14	18.387	11.766	35.076	18.188	14.154	14.035	17.862	13.856	13.457	20.116	10.508
Solyc01g097240	Pathogenesis-related protein 4B (Fragment) (AHRD V1 **-- Q6LBM4_TOBAC)	6.2634	8.1225	2.1479	12.806	15.413	7.3546	14.441	14.441	10.942	10.547	7.29	10.607	7.2821	9.9594	13.675	8.4471	10.392	11.394	8.2506	8.7599	5.3607	8.8554	8.8554	6.4773	9.6359	8.6772	5.3015	7.0148	11.468	3.8242	2.6159	2.5772	7.4802	20.925	22.224	22.224	16.304	19.536	8.8243	28.976	23.384	6.4335	10.342	13.979	10.596	14.952	15.646	11.558
Solyc12g040860	Glucan endo-1 3-beta-glucosidase (AHRD V1 ***- B6U1F1_MAIZE)	0	0	0	10.671	11.303	10.113	14.441	14.441	7.2945	10.547	14.58	10.607	10.592	9.9594	17.094	11.519	15.115	15.192	12.376	21.9	17.869	11.512	11.512	11.875	11.563	12.293	10.603	10.132	10.751	8.2857	0	0	0	13.95	20.743	20.743	23.292	18.387	15.443	18.3	14.723	16.084	13.297	10.096	16.301	11.962	7.823	12.609
Solyc12g094460	Laccase-2 (AHRD V1 **-- LAC2_ORYSJ)	34.449	29.782	8.5916	11.739	11.303	13.79	7.2203	7.2203	15.805	13.184	11.34	15.429	13.24	13.79	11.966	11.519	11.336	9.4953	12.376	13.14	10.721	9.7409	9.7409	8.6364	3.8544	2.8924	5.3015	5.4559	5.7338	7.011	15.696	15.463	37.401	10.463	7.408	7.408	8.1522	6.895	7.3536	9.1502	5.1965	5.7901	5.9096	8.5429	4.8904	6.7285	7.823	5.2538
Solyc04g007550	ATP synthase subunit beta (AHRD V1 ***- O82722_NICSY)	53.239	59.565	88.064	0	0	0	0	0	0	0	0	0	0	0	0	0	0	0	0	0	0	0	0	0	0	0	0	0	0	0	78.478	74.739	44.881	0	0	0	0	0	0	0	0	0	0	0	0	0	7.823	0
Solyc11g071640	Beta-D-glucosidase (AHRD V1 ***- O82074_TROMA)	28.185	18.952	10.74	3.2014	3.0826	3.6773	10.83	10.83	19.452	16.7	25.11	13.5	19.86	19.153	27.35	16.126	10.392	15.192	20.627	7.3	8.9344	17.711	17.711	3.2386	10.278	0	9.2776	0	3.5836	2.5494	13.08	15.463	33.661	3.4875	0	0	2.3292	4.5966	21.325	13.725	0	12.224	8.8644	5.4364	5.7055	9.719	4.4703	0
Solyc06g059740	Alcohol dehydrogenase 2 (AHRD V1 **** Q84UY3_PETHY)	43.844	51.442	57.993	4.2686	2.0551	8.274	0	0	0	0	2.43	0	0	0	0	0	0	3.7981	0	0	0	0	0	0	0	0	0	0	2.8669	1.9121	73.246	67.008	59.841	0	0	0	0	0	0	0	1.7322	2.5734	2.9548	0	1.6301	11.962	11.176	0
Solyc05g014470	Glyceraldehyde 3-phosphate dehydrogenase (AHRD V1 **** Q8LK04_SOLTU)	43.844	51.442	47.254	3.2014	0	2.758	0	0	0	2.6369	2.43	1.9286	1.324	1.5322	0	3.0717	3.7788	3.7981	2.7502	4.38	6.2541	3.5421	3.5421	6.4773	5.1392	2.8924	7.2895	11.691	3.5836	8.2857	62.783	43.813	44.881	0	2.9632	2.9632	2.3292	0	0	0	0	1.93	2.9548	2.3299	2.4452	4.4857	5.5879	6.3046
Solyc05g008460	ATP synthase subunit beta (AHRD V1 ***- O82722_NICSY)	53.239	62.272	88.064	0	0	3.6773	0	0	0	0	0	0	0	0	0	0	0	0	0	0	0	0	0	0	0	0	0	0	0	0	78.478	72.162	44.881	0	0	0	0	0	0	0	0	0	0	0	0	0	0	0
Solyc09g009260	Fructose-bisphosphate aldolase (AHRD V1 ***- Q2PYX3_SOLTU)	37.58	46.027	66.585	7.47	7.1927	7.3546	2.4068	2.4068	0	5.2737	4.86	6.7502	3.9721	2.2983	0	3.8396	3.7788	7.5962	5.5004	4.38	4.4672	5.3132	5.3132	4.3182	5.7816	1.4462	4.6388	0	0	3.1868	54.935	59.276	63.581	5.2313	0	0	0	0	0	0	0	4.5034	0	0	2.4452	4.4857	7.823	0
Solyc09g075350	Pectinesterase (AHRD V1 ***- B9SAU4_RICCO)	28.185	18.952	6.4437	14.94	9.2478	11.032	14.441	14.441	14.589	16.7	14.58	17.358	12.578	12.258	17.094	11.519	9.447	17.091	12.376	16.06	8.9344	11.512	11.512	9.7159	7.0664	2.8924	7.2895	2.3383	6.4505	3.1868	5.2319	10.309	7.4802	12.206	10.371	10.371	6.9876	9.1933	11.766	7.6252	4.3304	7.0768	8.1257	6.9897	5.7055	7.4762	5.5879	7.3554
Solyc01g067860	Peroxidase 24 (AHRD V1 **** B6SRH9_MAIZE)	37.58	29.782	10.74	20.276	18.496	22.983	15.644	15.644	17.02	20.216	12.96	16.393	13.902	16.088	5.1282	13.823	10.392	3.7981	6.8755	4.38	8.9344	9.7409	9.7409	5.3977	12.206	0	15.242	1.5588	2.8669	2.5494	10.464	18.041	22.44	6.9751	4.4448	4.4448	10.481	3.4475	16.178	6.1001	1.7322	10.937	8.8644	3.1065	3.2603	4.4857	0	0
Solyc11g056680	LRR receptor-like serine/threonine-protein kinase, RLP	56.37	59.565	17.183	3.2014	0	7.3546	16.847	16.847	10.942	11.426	15.39	9.6431	17.212	17.62	15.385	17.662	1.8894	13.293	17.876	7.3	6.2541	17.711	17.711	0	8.9935	0	3.3134	0	0	0	5.2319	5.1544	48.621	3.4875	0	0	0	2.2983	18.384	9.1502	0	12.224	4.4322	0	3.2603	4.4857	2.2351	0
Solyc01g079950	Xylanase inhibitor (Fragment) (AHRD V1 **-- Q53IQ3_WHEAT)	15.658	10.83	6.4437	6.4029	2.0551	8.274	14.441	14.441	10.942	14.063	17.01	15.429	17.212	18.387	20.513	16.894	9.447	24.688	24.752	17.52	8.9344	16.825	16.825	3.2386	7.0664	0	9.2776	0	2.1502	3.1868	7.8478	12.886	0	10.463	0	0	6.9876	9.1933	16.178	13.725	0	9.0069	8.8644	6.9897	4.8904	5.9809	7.823	0
Solyc03g123630	PMEU1	72.029	48.735	38.662	9.6043	3.0826	5.516	3.6101	3.6101	0	4.3948	2.43	4.8215	1.324	1.5322	0	1.5358	2.8341	3.7981	0	0	0	0	0	5.3977	0	0	0	0	2.1502	2.5494	34.007	36.081	82.282	8.7188	0	0	4.6584	0	0	0	0	1.2867	1.4774	1.5533	1.6301	4.4857	8.9406	2.1015
Solyc07g065120	Glycerophosphoryl diester phosphodiesterase family protein (AHRD V1 ***- D7MKI0_ARALY)	15.658	16.245	17.183	5.3357	9.2478	5.516	8.4236	8.4236	12.157	7.0316	6.48	8.6788	7.9441	9.9594	3.4188	8.4471	8.5023	0	0	2.92	7.1475	7.9698	7.9698	4.3182	10.278	10.123	11.266	10.912	7.884	9.5604	5.2319	7.7316	29.921	3.4875	8.8896	8.8896	12.811	12.641	7.3536	4.5751	11.259	9.6502	8.8644	10.873	10.596	8.9714	2.2351	11.558
Solyc08g081480	Polygalacturonase-like protein (AHRD V1 **-- Q84LI7_FRAAN)	9.3951	5.415	4.2958	7.47	8.2202	5.516	8.4236	8.4236	7.2945	8.7895	5.67	6.7502	7.9441	8.4272	8.547	9.215	12.281	7.5962	12.376	8.7599	9.8279	9.7409	9.7409	15.114	10.278	13.739	10.603	12.471	7.884	10.198	2.6159	10.309	3.7401	3.4875	10.371	10.371	8.1522	8.0441	9.5597	10.675	7.7947	11.58	11.819	13.203	13.856	6.7285	8.9406	11.558
Solyc12g005720	Cysteine-rich receptor-like protein kinase (AHRD V1 ***- C6ZRS1_SOYBN)	0	0	0	8.5372	13.358	8.274	9.627	9.627	4.863	8.7895	8.9099	10.607	7.9441	10.726	6.8376	6.9113	11.336	3.7981	5.5004	10.22	9.8279	9.7409	9.7409	11.875	9.6359	13.739	10.603	11.691	14.334	8.2857	0	0	0	8.7188	13.334	13.334	15.14	13.79	9.5597	7.6252	10.393	7.7202	11.819	11.649	13.856	11.962	7.823	10.508
Solyc10g005960	Fasciclin-like arabinogalactan protein 10 (AHRD V1 ***- A9XTL5_GOSHI)	3.1317	5.415	4.2958	8.5372	14.385	9.1933	10.83	10.83	13.373	9.6685	8.0999	7.7145	7.9441	9.1933	5.1282	9.9829	9.447	3.7981	5.5004	7.3	9.8279	9.7409	9.7409	11.875	11.563	16.631	10.603	11.691	11.468	12.747	0	0	0	6.9751	10.371	10.371	8.1522	10.342	6.6182	12.2	12.991	8.3635	11.081	11.649	9.7808	11.214	8.9406	8.4062
Solyc02g094180	Peroxidase 1 (AHRD V1 **** Q84UA9_ARTAN)	0	0	0	8.5372	11.303	9.1933	8.4236	8.4236	12.157	6.1527	6.48	7.7145	5.9581	6.895	8.547	8.4471	7.5576	5.6972	5.5004	5.84	8.9344	7.0843	7.0843	5.3977	8.9935	12.293	9.9403	8.5736	13.618	8.923	0	0	7.4802	8.7188	11.853	11.853	11.646	12.641	5.1475	9.1502	12.991	8.3635	9.6031	12.426	11.411	9.719	4.4703	10.508
Solyc02g092670	Subtilisin-like protease SBT1.7	0	0	0	3.2014	12.33	5.516	8.4236	8.4236	7.2945	8.7895	8.9099	5.7858	5.2961	6.895	0	6.1433	13.226	7.5962	5.5004	8.7599	9.8279	10.626	10.626	10.795	9.6359	13.739	11.266	12.471	12.184	11.472	0	0	0	3.4875	13.334	13.334	8.1522	11.492	8.8243	9.1502	12.125	9.6502	11.819	12.426	13.856	8.2238	11.176	18.914
Solyc12g087940	Aspartic proteinase nepenthesin-1 (AHRD V1 **-- B6TE66_MAIZE)	18.79	13.537	2.1479	4.2686	6.1652	6.4353	14.441	14.441	12.157	7.0316	8.9099	6.7502	11.254	6.1289	15.385	12.287	7.5576	13.293	5.5004	10.22	7.1475	7.0843	7.0843	4.3182	5.1392	3.6155	7.2895	3.1177	2.8669	1.9121	15.696	7.7316	14.96	5.2313	4.4448	4.4448	3.4938	8.0441	11.03	9.1502	6.9286	7.0768	11.819	6.9897	6.5206	5.9809	3.3527	4.2031
Solyc02g082920	Solyc02g082920.2.1	0	0	0	6.4029	8.2202	3.6773	8.4236	8.4236	4.863	3.5158	6.48	4.8215	5.2961	5.3628	5.1282	5.3754	7.5576	5.6972	5.5004	5.84	6.2541	5.3132	5.3132	5.3977	6.424	11.57	6.6269	4.6765	7.884	4.4615	0	0	0	6.9751	16.298	16.298	15.14	12.641	8.089	10.675	12.991	7.7202	11.081	11.649	11.411	16.448	7.823	6.3046
Solyc07g052510	Peroxidase (AHRD V1 **** Q07446_SOLLC)	18.79	16.245	12.887	5.3357	5.1376	7.3546	4.8135	4.8135	4.863	6.1527	3.24	5.7858	4.6341	5.3628	6.8376	3.0717	6.6129	5.6972	5.5004	7.3	7.1475	5.3132	5.3132	7.5568	5.7816	7.9541	5.9642	7.7942	6.4505	7.011	7.8478	5.1544	22.44	6.9751	5.9264	5.9264	5.823	6.895	5.1475	4.5751	6.0626	6.4335	5.1709	4.6598	8.1507	5.2333	6.7054	10.508
Solyc01g112000	Expansin-like protein (AHRD V1 ***- A7X331_SOLLC)	9.3951	13.537	6.4437	10.671	8.2202	11.951	10.83	10.83	8.5102	8.7895	6.48	8.6788	5.9581	7.6611	6.8376	5.3754	10.392	7.5962	6.8755	7.3	8.041	5.3132	5.3132	7.5568	3.212	1.4462	3.3134	3.8971	2.8669	3.8242	5.2319	10.309	14.96	10.463	8.8896	8.8896	10.481	4.5966	5.8829	6.1001	6.9286	3.2167	4.4322	3.1065	2.4452	3.7381	2.2351	4.2031
Solyc04g080260	Glucan endo-1,3-beta-glucosidase 7	0	0	0	6.4029	7.1927	4.5966	7.2203	7.2203	4.863	5.2737	7.29	2.8929	6.6201	6.1289	8.547	5.3754	10.392	7.5962	9.6258	14.6	8.9344	6.1987	6.1987	9.7159	7.7088	10.846	5.9642	9.353	10.751	8.923	0	0	0	6.9751	8.8896	8.8896	6.9876	8.0441	8.089	7.6252	12.125	10.294	12.558	12.426	11.411	8.9714	10.058	14.711
Solyc10g079860	Beta-1 3-glucanase (AHRD V1 ***- Q68V46_OLEEU)	6.2634	2.7075	0	8.5372	9.2478	10.113	15.644	15.644	17.02	14.942	9.7199	9.6431	13.24	9.1933	6.8376	15.358	6.6129	5.6972	6.8755	8.7599	5.3607	4.4277	4.4277	0	0	0	0	0	0	0	5.2319	2.5772	0	13.95	17.779	17.779	23.292	17.237	11.766	7.6252	18.188	5.1468	3.6935	2.3299	0	5.2333	0	0
Solyc06g005060	Elongation factor 1-alpha (AHRD V1 ***- Q8H9C0_SOLTU)	31.317	35.197	30.071	5.3357	5.1376	7.3546	2.4068	2.4068	0	3.5158	2.43	4.8215	0	0	0	1.5358	1.8894	3.7981	0	0	0	0	0	3.2386	0	0	0	0	2.1502	3.1868	18.312	28.349	52.361	3.4875	0	0	0	0	0	3.0501	0	1.93	2.9548	0	1.6301	5.9809	8.9406	2.1015
Solyc12g100120	Acetyl-CoA carboxylase-like protein (AHRD V1 *-*- Q8ABH3_BACTN)	0	2.7075	0	9.6043	7.1927	7.3546	6.0169	6.0169	10.942	7.0316	4.86	7.7145	8.6061	9.1933	8.547	5.3754	11.336	17.091	9.6258	11.68	12.508	12.397	12.397	12.955	14.775	15.908	15.904	21.044	22.218	15.934	0	0	0	6.9751	0	0	2.3292	3.4475	8.089	0	0	10.294	3.6935	0	17.116	2.2428	3.3527	19.965
Solyc10g083570	Fructose-bisphosphate aldolase (AHRD V1 ***- Q308A5_SOLTU)	34.449	37.905	49.402	0	0	0	0	0	0	0	0	0	0	0	0	0	0	0	0	0	0	0	0	0	0	0	0	0	0	0	41.855	51.544	44.881	0	0	0	0	0	0	0	0	0	0	0	0	0	7.823	0
Solyc10g055800	Chitinase (AHRD V1 ***- B9VRK7_CAPAN)	28.185	29.782	19.331	6.4029	7.1927	6.4353	9.627	9.627	10.942	5.2737	5.67	5.7858	5.2961	6.1289	0	8.4471	5.6682	0	0	0	6.2541	1.7711	1.7711	0	2.5696	1.4462	3.3134	0	1.4334	1.9121	15.696	15.463	29.921	0	4.4448	4.4448	2.3292	3.4475	4.4122	0	3.4643	3.2167	2.9548	3.1065	0	3.7381	0	0
Solyc06g071920	Glyceraldehyde-3-phosphate dehydrogenase (AHRD V1 **** Q9XG67_TOBAC)	40.712	29.782	32.219	0	0	0	0	0	0	0	0	0	0	0	0	0	0	0	0	0	0	0	0	0	0	0	5.3015	7.0148	2.1502	6.3736	49.703	38.658	29.921	0	0	0	0	0	0	0	0	0	0	0	0	2.9905	4.4703	0
Solyc07g065090	Polygalacturonase inhibitor protein precursor	15.658	18.952	0	3.2014	8.2202	4.5966	14.441	14.441	13.373	12.305	11.34	12.536	12.578	12.258	10.256	11.519	1.8894	17.091	13.751	8.7599	3.5738	9.7409	9.7409	2.1591	3.8544	0	5.3015	0	0	1.2747	2.6159	5.1544	3.7401	6.9751	0	0	0	6.895	11.766	6.1001	0	5.7901	5.9096	6.213	0	4.4857	4.4703	2.1015
Solyc11g019910	Pectinesterase (AHRD V1 ***- B9T3X5_RICCO)	25.053	18.952	6.4437	6.4029	6.1652	6.4353	8.4236	8.4236	13.373	7.0316	8.0999	7.7145	7.9441	6.895	6.8376	8.4471	5.6682	9.4953	4.1253	4.38	4.4672	7.0843	7.0843	0	3.8544	2.1693	3.9761	1.5588	1.4334	1.9121	10.464	12.886	7.4802	5.2313	2.9632	2.9632	5.823	6.895	9.5597	7.6252	2.5982	5.7901	5.1709	2.3299	1.6301	2.2428	0	0
Solyc08g006790	Early nodulin-55-1 (Fragment) (AHRD V1 *--- NO551_SOYBN)	0	0	0	6.4029	5.1376	4.5966	7.2203	7.2203	6.0787	5.2737	5.67	5.7858	6.6201	6.1289	8.547	4.6075	5.6682	9.4953	6.8755	7.3	8.9344	7.9698	7.9698	7.5568	5.7816	7.9541	6.6269	7.0148	6.4505	5.7362	0	0	0	8.7188	10.371	10.371	8.1522	8.0441	4.4122	12.2	6.0626	5.1468	6.6483	6.213	6.5206	5.9809	6.7054	6.3046
Solyc10g083290	Beta-fructofuranosidase insoluble isoenzyme 2 (AHRD V1 **-- B6U1H5_MAIZ	15.658	16.245	4.2958	4.2686	2.0551	4.5966	10.83	10.83	8.5102	9.6685	15.39	10.607	13.902	13.024	10.256	15.358	3.7788	5.6972	4.1253	4.38	3.5738	8.8554	8.8554	0	6.424	0	5.3015	0	2.8669	3.8242	10.464	5.1544	14.96	0	0	0	2.3292	4.5966	13.972	7.6252	0	7.0768	2.9548	2.3299	1.6301	5.2333	5.5879	0
Solyc12g005860	3-isopropylmalate dehydratase large subunit (AHRD V1 *--- LEUC_BACWK)	28.185	43.32	30.071	4.2686	0	3.6773	0	0	0	0	0	0	0	0	0	0	0	0	0	0	4.4672	0	0	4.3182	0	0	4.6388	6.2354	0	3.8242	18.312	20.618	33.661	0	0	0	0	0	0	0	0	0	2.2161	0	0	5.2333	5.5879	4.2031
Solyc10g081120	Alpha-L-arabinofuranosidase (AHRD V1 **** Q76LU4_SOLLC)	21.922	18.952	8.5916	3.2014	3.0826	4.5966	4.8135	4.8135	2.4315	3.5158	3.24	4.8215	3.3101	3.0644	3.4188	4.6075	4.7235	5.6972	5.5004	5.84	4.4672	5.3132	5.3132	6.4773	4.4968	6.5079	6.6269	7.7942	6.4505	8.2857	10.464	10.309	26.181	8.7188	2.9632	2.9632	2.3292	0	2.9414	0	0	2.5734	2.9548	1.5533	4.8904	2.9905	5.5879	7.3554
Solyc03g098740	Kunitz trypsin inhibitor (AHRD V1 **** B8Y888_TOBAC)	0	0	0	9.6043	14.385	8.274	4.8135	4.8135	4.863	8.7895	5.67	7.7145	7.9441	6.895	6.8376	5.3754	8.5023	7.5962	2.7502	8.7599	8.9344	4.4277	4.4277	9.7159	4.4968	5.7848	3.9761	7.7942	7.1672	5.7362	0	0	0	8.7188	8.8896	8.8896	8.1522	5.7458	6.6182	6.1001	7.7947	4.5034	4.4322	6.9897	5.7055	7.4762	4.4703	6.3046
Solyc01g108850	LRR receptor-like serine/threonine-protein kinase, RLP	0	0	0	4.2686	5.1376	4.5966	4.8135	4.8135	7.2945	2.6369	4.05	4.8215	5.9581	3.8305	3.4188	7.6792	7.5576	5.6972	5.5004	5.84	6.2541	1.7711	1.7711	6.4773	7.0664	13.739	9.2776	10.912	10.751	8.2857	0	0	0	6.9751	5.9264	5.9264	8.1522	9.1933	5.1475	6.1001	6.9286	9.6502	5.9096	6.9897	11.411	6.7285	3.3527	9.4569
Solyc12g014420	Glucan endo-1%2C3-beta-D-glucosidase	0	0	0	4.2686	14.385	7.3546	6.0169	6.0169	8.5102	8.7895	7.29	7.7145	10.592	7.6611	3.4188	10.751	4.7235	7.5962	5.5004	5.84	10.721	7.0843	7.0843	4.3182	7.0664	5.0617	7.2895	5.4559	5.7338	7.6483	0	0	0	3.4875	4.4448	4.4448	9.3168	4.5966	10.295	6.1001	6.0626	6.4335	9.6031	6.213	7.3356	3.7381	0	5.2538
Solyc04g015610	Os01g0611000 protein (Fragment) (AHRD V1 ***- Q0JLB5_ORYSJ)	34.449	24.367	8.5916	0	0	1.8387	0	0	0	3.5158	4.86	2.8929	7.2821	8.4272	3.4188	4.6075	1.8894	5.6972	8.2506	0	2.6803	6.1987	6.1987	0	1.9272	0	1.3254	0	0	1.2747	15.696	20.618	33.661	3.4875	0	0	0	3.4475	7.3536	4.5751	0	3.8601	1.4774	0	0	2.2428	3.3527	0
Solyc12g010040	Leucyl aminopeptidase (AHRD V1 ***- D7DWG6_NOSA0)	12.527	16.245	10.74	4.2686	5.1376	11.951	3.6101	3.6101	4.863	4.3948	4.86	5.7858	3.9721	0	0	3.8396	3.7788	5.6972	5.5004	4.38	4.4672	5.3132	5.3132	4.3182	5.1392	2.1693	7.9522	7.0148	5.7338	5.7362	23.544	20.618	14.96	5.2313	0	0	0	0	2.9414	0	0	1.93	1.4774	1.5533	2.4452	4.4857	6.7054	4.2031
Solyc10g009410	Aspartic proteinase nepenthesin I (AHRD V1 **-- A9ZMF9_NEPAL)	15.658	13.537	6.4437	7.47	4.1101	7.3546	8.4236	8.4236	8.5102	7.9106	8.9099	7.7145	9.2682	9.1933	10.256	6.1433	2.8341	7.5962	11.001	4.38	2.6803	5.3132	5.3132	0	3.212	0	3.3134	0	1.4334	1.2747	10.464	10.309	7.4802	6.9751	4.4448	4.4448	5.823	2.2983	9.5597	10.675	0	5.1468	3.6935	2.3299	1.6301	3.7381	5.5879	0
Solyc09g009020	Enolase (AHRD V1 ***- C5J0G6_TOBAC)	9.3951	21.66	34.366	5.3357	2.0551	4.5966	0	0	0	1.7579	3.24	2.8929	2.648	1.5322	0	2.3038	0	0	0	0	2.6803	2.6566	2.6566	0	5.7816	0	4.6388	0	0	0	26.159	15.463	29.921	0	0	0	0	0	0	0	0	0	0	0	0	9.719	4.4703	0
Solyc05g008600	Fructose-bisphosphate aldolase (AHRD V1 ***- B9SJY9_RICCO)	21.922	13.537	38.662	4.2686	0	0	0	0	0	0	0	0	0	0	0	0	0	0	0	0	0	0	0	0	0	0	0	0	0	0	31.391	28.349	44.881	0	0	0	0	0	0	0	0	0	0	0	0	1.4952	0	0
Solyc09g090980	Pathogenesis-related protein STH-2-like	21.922	43.32	32.219	2.1343	2.0551	4.5966	0	0	0	0	1.62	0	0	0	0	0	0	0	0	0	0	0	0	0	0	0	0	0	2.8669	0	31.391	25.772	18.7	5.2313	0	0	0	0	0	0	3.4643	0	0	0	0	4.4857	0	0
Solyc10g081510	5-methyltetrahydropteroyltriglutamate--homocysteine methyltransferase (	6.2634	10.83	17.183	4.2686	2.0551	5.516	3.6101	3.6101	2.4315	4.3948	3.24	3.8572	2.648	3.0644	5.1282	3.8396	4.7235	3.7981	2.7502	4.38	3.5738	5.3132	5.3132	2.1591	3.8544	2.1693	5.3015	4.6765	3.5836	6.3736	23.544	20.618	11.22	5.2313	0	0	2.3292	2.2983	2.2061	0	0	1.2867	1.4774	0	1.6301	3.7381	5.5879	4.2031
Solyc09g010630	heat shock protein (AHRD V1 ***- B2D2G5_CAPSN)	0	35.197	36.514	6.4029	0	11.032	0	0	0	0	0	0	0	0	0	0	0	0	0	0	0	0	0	0	0	0	0	0	0	0	44.471	41.235	0	0	0	0	0	0	0	0	0	0	0	0	0	0	7.823	0
Solyc04g071900	Peroxidase (AHRD V1 **** Q94IQ1_TOBAC)	18.79	24.367	23.627	0	3.0826	2.758	2.4068	2.4068	3.6472	5.2737	5.67	6.7502	3.3101	3.8305	3.4188	5.3754	0	3.7981	5.5004	2.92	3.5738	3.5421	3.5421	0	0	0	0	0	0	0	20.928	25.772	14.96	6.9751	0	0	2.3292	0	3.6768	0	0	0	0	0	0	2.9905	4.4703	0
Solyc07g052350	3-isopropylmalate dehydratase large subunit (AHRD V1 *--- LEUC_NATPD)	15.658	24.367	30.071	4.2686	0	0	0	0	0	0	1.62	0	0	0	0	0	0	0	0	0	4.4672	0	0	5.3977	0	0	4.6388	6.2354	0	3.8242	26.159	23.195	26.181	0	0	0	0	0	0	0	0	0	0	0	1.6301	5.2333	7.823	4.2031
Solyc08g079900	Subtilisin-like protease (AHRD V1 **-- Q9LWA4_SOLLC)	0	0	4.2958	7.47	8.2202	5.516	4.8135	4.8135	4.863	5.2737	6.48	3.8572	6.6201	5.3628	0	6.1433	4.7235	0	0	0	4.4672	0	0	4.3182	0	0	0	0	0	0	10.464	7.7316	3.7401	8.7188	7.408	7.408	20.963	10.342	5.1475	13.725	8.6608	3.2167	10.342	6.213	0	5.2333	0	0
Solyc07g053540	Fasciclin-like arabinogalactan protein 4 (AHRD V1 ***- A9XTK9_GOSHI)	3.1317	0	0	5.3357	6.1652	4.5966	3.6101	3.6101	3.6472	3.5158	2.43	3.8572	1.986	3.8305	5.1282	3.8396	4.7235	0	5.5004	2.92	7.1475	5.3132	5.3132	6.4773	5.1392	6.5079	5.3015	7.0148	5.7338	5.7362	0	0	0	3.4875	10.371	10.371	6.9876	4.5966	4.4122	7.6252	6.9286	3.2167	4.4322	6.9897	5.7055	4.4857	4.4703	9.4569
Solyc03g113030	Aldose 1-epimerase-like protein (AHRD V1 ***- Q8LFH1_ARATH)	0	0	0	4.2686	5.1376	5.516	2.4068	2.4068	6.0787	3.5158	1.62	1.9286	3.9721	3.0644	3.4188	3.8396	3.7788	7.5962	0	5.84	4.4672	2.6566	2.6566	6.4773	3.212	7.9541	4.6388	10.132	15.768	8.2857	0	0	0	5.2313	7.408	7.408	3.4938	5.7458	5.1475	4.5751	6.0626	6.4335	3.6935	6.213	6.5206	6.7285	5.5879	12.609
Solyc02g070540	Os01g0611000 protein (Fragment) (AHRD V1 ***- Q0JLB5_ORYSJ)	0	0	0	4.2686	5.1376	1.8387	4.8135	4.8135	3.6472	5.2737	4.86	3.8572	7.2821	6.1289	3.4188	3.8396	4.7235	3.7981	2.7502	4.38	6.2541	4.4277	4.4277	4.3182	5.7816	9.4003	7.2895	7.7942	6.4505	8.2857	0	0	0	0	5.9264	5.9264	8.1522	5.7458	5.8829	4.5751	7.7947	6.4335	8.1257	6.9897	4.8904	5.2333	3.3527	4.2031
Solyc02g084790	Peroxidase 72	25.053	24.367	21.479	5.3357	2.0551	4.5966	3.6101	3.6101	6.0787	3.5158	2.43	3.8572	3.3101	2.2983	5.1282	3.8396	0	0	2.7502	0	1.7869	1.7711	1.7711	0	1.9272	0	0	0	0	0	10.464	12.886	22.44	3.4875	0	0	2.3292	0	2.2061	3.0501	0	2.5734	0	0	0	2.2428	0	0
Solyc07g066600	Phosphoglycerate kinase	12.527	16.245	32.219	0	0	0	0	0	0	0	0	0	0	0	0	0	0	0	0	0	2.6803	0	0	0	0	0	0	0	0	0	28.775	25.772	26.181	0	0	0	0	0	0	0	0	0	0	0	0	7.4762	4.4703	0
Solyc06g007170	Protein PMR5	0	0	0	2.1343	2.0551	4.5966	2.4068	2.4068	0	5.2737	2.43	2.8929	3.9721	6.1289	3.4188	3.8396	8.5023	3.7981	5.5004	5.84	11.615	7.9698	7.9698	9.7159	8.9935	9.4003	7.9522	11.691	7.1672	8.2857	0	0	0	0	0	0	0	5.7458	5.1475	3.0501	6.9286	5.7901	7.387	7.7663	8.1507	2.9905	7.823	8.4062
Solyc01g091530	Fasciclin-like arabinogalactan protein 13 (AHRD V1 ***- A9XTL8_GOSHI)	6.2634	2.7075	0	5.3357	6.1652	3.6773	6.0169	6.0169	2.4315	5.2737	4.86	2.8929	3.9721	3.8305	3.4188	2.3038	4.7235	7.5962	2.7502	4.38	3.5738	5.3132	5.3132	4.3182	3.8544	2.8924	3.3134	2.3383	3.5836	1.9121	5.2319	5.1544	0	10.463	5.9264	5.9264	4.6584	8.0441	2.9414	6.1001	5.1965	4.5034	3.6935	3.8831	4.0754	5.2333	0	2.1015
Solyc05g053470	chaperonin (AHRD V1 ***- D2LE93_RHOVA)	18.79	13.537	38.662	3.2014	0	3.6773	0	0	0	0	0	1.9286	0	0	0	0	0	0	0	0	0	0	0	0	0	0	0	0	0	0	20.928	20.618	18.7	5.2313	0	0	0	0	0	0	0	0	0	0	0	1.4952	4.4703	0
Solyc03g044100	Peroxidase	0	2.7075	0	6.4029	5.1376	5.516	6.0169	6.0169	6.0787	4.3948	3.24	2.8929	3.3101	2.2983	5.1282	3.8396	5.6682	0	0	4.38	5.3607	5.3132	5.3132	4.3182	1.2848	2.1693	2.6507	0	0	0	2.6159	5.1544	3.7401	6.9751	7.408	7.408	4.6584	6.895	2.2061	0	6.9286	2.5734	4.4322	4.6598	2.4452	5.2333	3.3527	0
Solyc04g045340	Phosphoglucomutase (AHRD V1 **** Q9AUQ4_ORYSA)	15.658	10.83	8.5916	3.2014	0	7.3546	6.0169	6.0169	3.6472	2.6369	0	5.7858	2.648	3.0644	5.1282	3.0717	3.7788	5.6972	6.8755	0	5.3607	1.7711	1.7711	6.4773	1.9272	0	0	4.6765	3.5836	2.5494	18.312	10.309	14.96	0	0	0	0	0	1.4707	0	3.4643	2.5734	1.4774	1.5533	0	2.2428	4.4703	2.1015
Solyc07g042550	Sucrose synthase (AHRD V1 **** O82691_SOLLC)	15.658	18.952	30.071	0	0	1.8387	0	0	0	0	1.62	0	0	0	0	0	0	0	0	0	2.6803	0	0	0	0	0	0	3.1177	0	3.8242	26.159	25.772	11.22	0	0	0	0	0	0	0	0	0	0	0	0	3.7381	10.058	0
Solyc01g087540	Os01g0611000 protein (Fragment) (AHRD V1 ***- Q0JLB5_ORYSJ)	12.527	13.537	12.887	2.1343	0	2.758	3.6101	3.6101	0	5.2737	4.05	3.8572	3.9721	6.1289	5.1282	4.6075	2.8341	3.7981	5.5004	0	3.5738	3.5421	3.5421	0	2.5696	0	0	0	0	0	13.08	7.7316	14.96	0	0	0	0	4.5966	5.1475	4.5751	0	2.5734	2.2161	1.5533	0	2.9905	3.3527	0
Solyc04g078540	Cathepsin B-like cysteine proteinase (AHRD V1 **-* CYSP_SCHMA)	25.053	18.952	8.5916	6.4029	4.1101	3.6773	2.4068	2.4068	3.6472	5.2737	1.62	2.8929	4.6341	0	0	3.8396	2.8341	0	2.7502	0	2.6803	3.5421	3.5421	4.3182	4.4968	3.6155	3.9761	7.7942	4.3003	5.0989	2.6159	10.309	18.7	0	0	0	0	0	0	0	1.7322	2.5734	2.2161	3.8831	4.0754	5.9809	2.2351	3.1523
Solyc09g009390	Monodehydroascorbate reductase (NADH)-like protein (AHRD V1 **** Q0WUJ1_ARATH)	6.2634	10.83	17.183	5.3357	3.0826	4.5966	2.4068	2.4068	2.4315	2.6369	2.43	5.7858	4.6341	2.2983	3.4188	4.6075	2.8341	3.7981	4.1253	0	3.5738	2.6566	2.6566	4.3182	4.4968	0	5.3015	0	0	1.9121	7.8478	12.886	22.44	6.9751	0	0	0	0	2.2061	0	0	1.93	0	0	0	2.2428	5.5879	0
Solyc08g067100	Aspartic proteinase nepenthesin-1 (AHRD V1 **-- C0JA51_9ORYZ)	0	0	0	5.3357	6.1652	5.516	3.6101	3.6101	6.0787	3.5158	5.67	5.7858	5.2961	6.1289	6.8376	4.6075	7.5576	9.4953	4.1253	5.84	5.3607	3.5421	3.5421	3.2386	1.9272	1.4462	3.9761	3.8971	3.5836	3.8242	0	0	0	3.4875	5.9264	5.9264	5.823	5.7458	2.9414	6.1001	3.4643	4.5034	8.1257	3.8831	3.2603	2.9905	4.4703	3.1523
Solyc12g013900	CT099 (Fragment) (AHRD V1 **-- Q30GX2_SOLPI)	0	2.7075	0	6.4029	4.1101	4.5966	4.8135	4.8135	6.0787	4.3948	3.24	3.8572	3.3101	3.8305	3.4188	4.6075	5.6682	3.7981	2.7502	8.7599	5.3607	4.4277	4.4277	5.3977	3.8544	4.3386	3.3134	3.8971	5.0171	3.8242	0	2.5772	0	5.2313	4.4448	4.4448	5.823	5.7458	2.9414	3.0501	5.1965	3.2167	3.6935	4.6598	4.8904	2.9905	7.823	4.2031
Solyc02g086880	Formate dehydrogenase (AHRD V1 **** Q5NE18_SOLLC)	28.185	13.537	32.219	0	0	0	0	0	0	0	0	0	0	0	0	0	0	0	0	0	0	0	0	0	0	0	0	0	0	0	26.159	25.772	22.44	0	0	0	0	0	0	0	0	0	0	0	0	0	0	0
Solyc01g010760	Porin/voltage-dependent anion-selective channel protein (AHRD V1 **** A9P802_POPTR)	28.185	18.952	23.627	0	0	0	0	0	0	0	0	0	0	0	0	0	0	0	0	0	0	0	0	0	0	0	0	0	0	0	20.928	20.618	22.44	3.4875	0	0	0	0	0	0	0	0	0	0	0	0	0	0
Solyc10g086410	Heat shock protein 70-3 (AHRD V1 ***- Q67BD0_TOBAC)	0	35.197	38.662	0	0	0	0	0	0	0	0	0	0	0	0	0	0	0	0	0	0	0	0	0	0	0	0	0	0	0	44.471	43.813	0	0	0	0	0	0	0	0	0	0	0	0	0	0	0	0
Solyc10g006290	Endoribonuclease L-PSP family protein (AHRD V1 **-* D7LAZ0_ARALY)	6.2634	2.7075	2.1479	3.2014	3.0826	3.6773	2.4068	2.4068	2.4315	1.7579	1.62	2.8929	3.9721	2.2983	5.1282	2.3038	3.7788	3.7981	2.7502	2.92	6.2541	5.3132	5.3132	5.3977	5.1392	5.0617	6.6269	7.0148	6.4505	5.0989	5.2319	5.1544	3.7401	0	4.4448	4.4448	2.3292	2.2983	1.4707	0	3.4643	3.2167	3.6935	3.8831	5.7055	3.7381	4.4703	6.3046
Solyc10g055810	Endochitinase (Chitinase) (AHRD V1 **** Q43184_SOLTU)	6.2634	13.537	8.5916	2.1343	3.0826	2.758	3.6101	3.6101	6.0787	0	2.43	1.9286	1.986	2.2983	3.4188	3.8396	2.8341	0	0	0	3.5738	3.5421	3.5421	0	5.1392	2.1693	6.6269	3.1177	2.1502	2.5494	2.6159	0	7.4802	3.4875	4.4448	4.4448	3.4938	3.4475	4.4122	0	2.5982	5.7901	2.2161	3.8831	4.0754	5.2333	3.3527	3.1523
Solyc02g084800	Peroxidase (AHRD V1 ***- Q0ZA68_9ROSI)	21.922	16.245	12.887	3.2014	0	2.758	4.8135	4.8135	6.0787	4.3948	4.86	4.8215	5.2961	3.0644	5.1282	5.3754	1.8894	7.5962	4.1253	0	0	4.4277	4.4277	0	0	0	0	0	0	0	5.2319	12.886	18.7	0	0	0	2.3292	0	3.6768	3.0501	0	2.5734	0	0	0	0	0	0
Solyc05g050970	Transketolase 1 (AHRD V1 **** O78327_CAPAN)	18.79	27.075	25.775	0	0	1.8387	0	0	0	0	0	0	0	0	0	0	0	0	0	0	0	0	0	0	0	0	0	0	0	0	20.928	18.041	11.22	0	0	0	0	0	0	0	0	0	0	0	0	0	0	0
Solyc11g011960	UTP-glucose 1 phosphate uridylyltransferase (AHRD V1 ***- B3VDY8_EUCGR)	18.79	10.83	30.071	2.1343	0	3.6773	0	0	0	0	0	0	0	0	0	0	0	0	0	0	0	0	0	0	0	0	0	0	0	0	23.544	20.618	11.22	0	0	0	0	0	0	0	0	0	0	0	0	1.4952	3.3527	0
Solyc02g087770	Aldose 1-epimerase-like	18.79	16.245	4.2958	0	0	0	8.4236	8.4236	6.0787	7.9106	10.53	6.7502	11.916	8.4272	0	8.4471	0	0	4.1253	0	0	5.3132	5.3132	0	0	0	0	0	0	0	5.2319	7.7316	11.22	0	0	0	0	0	7.3536	0	0	1.93	0	0	0	0	0	0
Solyc03g080150	Peroxidase 1 (AHRD V1 **** Q9SSZ9_SCUBA)	6.2634	5.415	0	2.1343	4.1101	7.3546	0	0	6.0787	0	2.43	2.8929	1.324	5.3628	0	3.0717	3.7788	5.6972	4.1253	2.92	6.2541	7.0843	7.0843	7.5568	11.563	10.846	9.9403	10.912	5.7338	9.5604	0	0	0	0	0	0	0	0	5.8829	0	0	5.1468	4.4322	6.213	8.9658	0	0	5.2538
Solyc12g008630	Mitochondrial processing peptidase alpha subunit (AHRD V1 ***- Q	15.658	10.83	25.775	0	0	0	0	0	0	0	0	0	0	0	0	0	0	0	0	0	0	0	0	0	0	0	0	0	0	0	39.239	20.618	22.44	0	0	0	0	0	0	0	0	0	0	0	0	0	2.2351	0
Solyc08g079860	Subtilisin-like protease precursor	0	0	0	0	0	0	0	0	0	0	0	0	3.9721	2.2983	0	4.6075	0	0	4.1253	0	0	0	0	0	4.4968	3.6155	5.3015	5.4559	5.0171	5.0989	0	0	0	5.2313	10.371	10.371	8.1522	4.5966	2.9414	6.1001	9.5269	0	11.081	9.3195	4.8904	8.9714	5.5879	0
Solyc09g007520	Peroxidase (AHRD V1 **** C1KA92_POPTR)	3.1317	18.952	6.4437	3.2014	4.1101	0	4.8135	4.8135	3.6472	2.6369	4.86	3.8572	6.6201	3.8305	5.1282	4.6075	0	5.6972	4.1253	2.92	0	4.4277	4.4277	0	4.4968	0	3.9761	0	0	0	10.464	7.7316	14.96	3.4875	0	0	0	0	5.8829	3.0501	0	1.2867	1.4774	1.5533	0	1.4952	2.2351	0
Solyc09g091470	3-ketoacyl-CoA thiolase (AHRD V3.3 *** P93112_9ROSI)	12.527	18.952	21.479	0	0	0	0	0	0	0	0	0	0	0	0	0	0	0	0	0	0	0	0	0	0	0	0	0	0	0	26.159	23.195	22.44	0	0	0	0	0	0	0	0	0	0	0	0	0	0	0
Solyc04g015560	Beta-D-glucosidase (AHRD V1 ***- Q7XAS3_GOSHI)	9.3951	5.415	6.4437	3.2014	4.1101	2.758	2.4068	2.4068	0	3.5158	1.62	1.9286	1.324	2.2983	0	0	1.8894	3.7981	0	4.38	5.3607	3.5421	3.5421	5.3977	5.1392	5.0617	5.9642	10.132	5.7338	6.3736	5.2319	2.5772	11.22	0	0	0	0	0	0	0	3.4643	2.5734	1.4774	3.8831	4.8904	2.9905	0	8.4062
Solyc07g041900	Cathepsin L-like cysteine proteinase (AHRD V1 **** A7LJ78_DERVA)	0	0	0	2.1343	5.1376	6.4353	3.6101	3.6101	4.863	6.1527	3.24	7.7145	2.648	3.8305	8.547	4.6075	5.6682	0	2.7502	7.3	6.2541	4.4277	4.4277	6.4773	4.4968	4.3386	5.3015	5.4559	5.0171	5.7362	0	0	0	0	0	0	2.3292	0	2.2061	0	1.7322	2.5734	4.4322	3.8831	4.8904	4.4857	3.3527	6.3046
Solyc07g052240	Laccase-22 (AHRD V1 **-- LAC22_ORYSJ)	0	0	0	4.2686	2.0551	1.8387	0	0	2.4315	3.5158	5.67	3.8572	2.648	4.5966	5.1282	7.6792	3.7788	0	4.1253	4.38	4.4672	4.4277	4.4277	7.5568	5.1392	7.231	7.2895	7.7942	8.6007	7.6483	0	0	0	3.4875	2.9632	2.9632	3.4938	0	3.6768	0	3.4643	5.1468	5.1709	3.8831	4.0754	0	0	5.2538
Solyc01g006900	Phosphatidylglycerol/phosphatidylinositol transfer protein (AHRD V1 -**- C5M4H0_CANTT)	15.658	8.1225	0	2.1343	2.0551	1.8387	6.0169	6.0169	0	2.6369	0	2.8929	1.986	3.0644	3.4188	3.0717	3.7788	3.7981	2.7502	2.92	3.5738	2.6566	2.6566	2.1591	2.5696	2.1693	4.6388	4.6765	2.1502	6.3736	7.8478	7.7316	7.4802	5.2313	0	0	0	0	2.2061	0	0	2.5734	2.2161	1.5533	1.6301	2.9905	0	4.2031
Solyc11g039980	ATP synthase subunit alpha (AHRD V1 ***- Q5M9V4_TOBAC)	12.527	13.537	23.627	3.2014	0	0	0	0	0	0	0	0	0	0	0	0	0	0	0	0	0	0	0	2.1591	0	0	0	0	0	0	23.544	20.618	11.22	0	0	0	0	0	0	0	0	0	0	0	0	2.2428	3.3527	0
Solyc02g082930	Acidic 27 kDa endochitinase [Source:UniProtKB/Swiss-Prot%3BAcc:Q05540]	0	0	0	0	5.1376	0	3.6101	3.6101	3.6472	0	0	0	2.648	3.8305	0	0	0	0	0	0	0	0	0	0	3.8544	2.1693	5.3015	4.6765	4.3003	0	0	0	0	0	7.408	7.408	12.811	8.0441	2.2061	6.1001	7.7947	3.8601	5.9096	7.7663	6.5206	8.2238	5.5879	0
Solyc12g019890	Glucan endo-1 3-beta-glucosidase 5 (AHRD V1 ***- B6SXV6_MAIZE)	0	0	0	2.1343	2.0551	2.758	2.4068	2.4068	2.4315	0	4.05	2.8929	2.648	4.5966	3.4188	5.3754	5.6682	3.7981	2.7502	4.38	3.5738	5.3132	5.3132	3.2386	3.8544	5.7848	3.9761	4.6765	5.7338	4.4615	0	0	0	0	4.4448	4.4448	4.6584	3.4475	2.9414	0	6.0626	3.2167	4.4322	4.6598	4.0754	3.7381	4.4703	4.2031
Solyc02g080630	Lactoylglutathione lyase (AHRD V1 ***- D2D330_GOSHI)	3.1317	0	4.2958	2.1343	3.0826	2.758	3.6101	3.6101	4.863	4.3948	4.05	4.8215	4.6341	5.3628	0	5.3754	4.7235	0	2.7502	4.38	2.6803	3.5421	3.5421	5.3977	9.6359	5.7848	5.9642	5.4559	3.5836	4.4615	2.6159	2.5772	0	3.4875	0	0	0	0	5.1475	0	5.1965	2.5734	3.6935	2.3299	3.2603	5.2333	2.2351	3.1523
Solyc01g079980	Xylanase inhibitor (Fragment) (AHRD V1 **-- Q53IQ3_WHEAT)	0	0	0	0	0	0	12.034	12.034	9.726	10.547	10.53	0	9.9302	8.4272	11.966	11.519	0	13.293	8.2506	5.84	2.6803	7.9698	7.9698	0	0	0	0	0	0	0	0	0	0	0	0	0	0	0	11.766	0	0	6.4335	0	0	0	3.7381	0	0
Solyc02g079440	FAD-binding domain-containing protein (AHRD V1 **-- D7MFH6_ARALY)	6.2634	2.7075	0	3.2014	0	1.8387	6.0169	6.0169	8.5102	14.063	7.29	8.6788	11.916	7.6611	6.8376	8.4471	0	5.6972	6.8755	0	0	5.3132	5.3132	0	0	0	0	0	0	0	0	0	14.96	0	0	0	0	0	9.5597	0	0	2.5734	0	0	0	0	0	0
Solyc12g088670	Cathepsin B-like cysteine proteinase (AHRD V1 **-- CYSP_SCHM	15.658	16.245	8.5916	3.2014	2.0551	2.758	0	0	2.4315	1.7579	0	2.8929	2.648	0	0	1.5358	0	0	0	0	3.5738	2.6566	2.6566	3.2386	1.9272	4.3386	5.3015	3.8971	3.5836	5.0989	10.464	12.886	7.4802	3.4875	0	0	0	0	0	0	0	0	0	0	0	1.4952	2.2351	0
Solyc05g012260	Purple acid phosphatase (AHRD V1 **-* B0WRM8_CULQU)	25.053	21.66	8.5916	0	2.0551	1.8387	2.4068	2.4068	2.4315	3.5158	1.62	0	7.2821	2.2983	0	5.3754	1.8894	0	2.7502	0	1.7869	1.7711	1.7711	0	0	0	0	0	0	0	5.2319	5.1544	18.7	0	0	0	0	0	2.9414	0	0	1.93	0	0	0	0	0	0
Solyc03g111690	Pectate lyase (AHRD V1 **** Q2Z1Y4_PRUMU)	28.185	18.952	4.2958	0	0	2.758	0	0	2.4315	5.2737	4.86	2.8929	8.6061	4.5966	5.1282	8.4471	0	0	4.1253	0	0	6.1987	6.1987	0	2.5696	0	0	0	0	0	0	2.5772	7.4802	0	0	0	0	0	8.089	3.0501	0	2.5734	0	0	0	0	0	0
Solyc03g114150	Aldehyde dehydrogenase (AHRD V1 **** Q1AFF6_9ROSI)	12.527	18.952	17.183	0	0	0	0	0	0	0	0	0	0	0	0	0	0	0	0	0	0	0	0	0	0	0	0	0	0	0	15.696	23.195	11.22	0	0	0	0	0	0	0	0	0	0	0	0	0	0	0
Solyc03g123900	alpha-1-2-Mannosidase [Source:UniProtKB/TrEMBL%3BAcc:K4BN88]	0	0	0	2.1343	2.0551	1.8387	3.6101	3.6101	0	2.6369	3.24	2.8929	1.986	3.0644	3.4188	2.3038	4.7235	3.7981	4.1253	5.84	4.4672	4.4277	4.4277	4.3182	3.212	3.6155	3.9761	4.6765	3.5836	1.9121	0	0	0	0	4.4448	4.4448	3.4938	3.4475	2.9414	0	3.4643	3.2167	4.4322	4.6598	4.8904	2.9905	2.2351	4.2031
Solyc07g006790	Dihydrolipoyllysine-residue acetyltransferase component of pyruvate dehydrogenase complex	9.3951	18.952	19.331	2.1343	0	0	0	0	0	0	0	0	0	0	0	0	0	0	0	0	0	0	0	0	0	0	0	0	0	0	26.159	12.886	7.4802	0	0	0	0	0	0	0	0	0	0	0	0	0	3.3527	0
Solyc05g025500	Glucan endo-1 3-beta-glucosidase 6 (AHRD V1 ***- B6TW83_MAIZE)	0	0	0	4.2686	4.1101	2.758	2.4068	2.4068	0	1.7579	0	2.8929	3.3101	3.0644	0	2.3038	3.7788	5.6972	0	4.38	3.5738	4.4277	4.4277	3.2386	5.7816	7.9541	3.3134	10.132	7.884	7.011	0	0	0	3.4875	0	0	3.4938	2.2983	1.4707	0	4.3304	2.5734	2.9548	3.1065	5.7055	3.7381	3.3527	6.3046
Solyc12g055800	V-type ATP synthase alpha chain (AHRD V1 ***- VATA_METTH)	12.527	13.537	23.627	0	0	0	0	0	0	0	0	0	0	0	0	0	0	0	0	0	0	0	0	0	0	0	0	0	0	0	13.08	18.041	14.96	0	0	0	0	0	0	0	0	0	0	0	0	0	0	0
Solyc06g071000	N-succinylglutamate 5-semialdehyde dehydrogenase (AHRD V1 *-*- ASTD_VIBCH)	21.922	10.83	12.887	0	0	0	0	0	0	0	0	0	0	0	0	0	0	0	0	0	0	0	0	0	0	0	0	0	0	0	20.928	20.618	18.7	0	0	0	0	0	0	0	0	0	0	0	0	0	0	0
Solyc10g047030	XYL1	0	0	0	0	4.1101	3.6773	0	0	4.863	3.5158	2.43	0	0	3.0644	0	0	5.6682	0	0	0	4.4672	0	0	8.6364	3.212	5.0617	3.9761	4.6765	6.4505	5.7362	0	0	0	0	0	0	3.4938	5.7458	2.9414	4.5751	3.4643	2.5734	7.387	9.3195	5.7055	3.7381	10.058	6.3046
Solyc06g073760	Beta-D-glucosidase (AHRD V1 **** O82074_TROMA)	15.658	0	0	0	0	0	0	0	0	5.2737	7.29	0	3.9721	3.8305	0	5.3754	4.7235	0	8.2506	4.38	5.3607	0	0	4.3182	3.212	5.0617	5.3015	7.0148	8.6007	4.4615	0	0	0	0	0	0	0	0	6.6182	0	2.5982	5.1468	4.4322	3.1065	7.3356	2.9905	4.4703	10.508
Solyc02g087190	Peroxidase 65 (AHRD V1 **** B6TYF5_MAIZE)	18.79	8.1225	2.1479	6.4029	4.1101	6.4353	7.2203	7.2203	8.5102	5.2737	5.67	4.8215	4.6341	3.0644	3.4188	2.3038	2.8341	0	2.7502	0	0	1.7711	1.7711	0	0	0	0	0	0	0	0	5.1544	7.4802	0	0	0	2.3292	0	3.6768	3.0501	0	1.2867	0	0	0	0	0	0
Solyc04g076190	Aspartic proteinase nepenthesin-1 (AHRD V1 **-- B6TDX6_MAIZE)	3.1317	0	0	2.1343	4.1101	0	7.2203	7.2203	6.0787	3.5158	4.05	1.9286	3.9721	3.8305	0	5.3754	4.7235	5.6972	2.7502	5.84	3.5738	3.5421	3.5421	0	1.2848	0	3.9761	0	0	0	0	0	3.7401	3.4875	5.9264	5.9264	2.3292	4.5966	5.1475	3.0501	4.3304	3.2167	5.1709	3.8831	0	1.4952	0	0
Solyc04g081490	Tubulin beta-1 chain (AHRD V1 ***- D7KT68_ARALY)	0	21.66	32.219	0	0	0	0	0	0	0	0	0	0	0	0	0	0	0	0	0	0	0	0	0	0	0	0	0	0	0	23.544	30.927	0	0	0	0	0	0	0	0	0	0	0	0	0	0	0	0
Solyc03g098670	Kunitz trypsin inhibitor 2-like	0	0	0	4.2686	4.1101	1.8387	2.4068	2.4068	2.4315	0	1.62	0	1.324	2.2983	3.4188	1.5358	2.8341	0	2.7502	2.92	2.6803	1.7711	1.7711	2.1591	2.5696	3.6155	2.6507	2.3383	6.4505	1.9121	0	0	0	3.4875	5.9264	5.9264	3.4938	4.5966	1.4707	0	6.0626	1.93	3.6935	2.3299	3.2603	3.7381	3.3527	5.2538
Solyc02g093210	PI-PLC X domain-containing protein At5g67130	0	0	0	2.1343	4.1101	1.8387	0	0	0	2.6369	4.05	0	2.648	2.2983	0	3.0717	5.6682	0	0	0	4.4672	3.5421	3.5421	3.2386	3.8544	5.0617	3.9761	6.2354	6.4505	4.4615	0	0	0	0	4.4448	4.4448	2.3292	2.2983	2.2061	0	3.4643	3.8601	4.4322	4.6598	5.7055	2.2428	2.2351	4.2031
Solyc01g103450	Chaperone DnaK (AHRD V1 ***- Q1SKX2_MEDTR)	9.3951	13.537	12.887	0	0	0	0	0	0	0	0	0	0	0	0	0	0	0	0	0	0	0	0	0	0	0	0	0	0	0	20.928	23.195	14.96	0	0	0	0	0	0	0	0	0	0	0	0	0	0	0
Solyc11g062190	Mitochondrial ADP/ATP carrier proteins (AHRD V1 ***- Q2UU95_	15.658	8.1225	17.183	0	0	0	0	0	0	0	0	0	0	0	0	0	0	0	0	0	0	0	0	0	0	0	0	0	0	0	15.696	12.886	26.181	0	0	0	0	0	0	0	0	0	0	0	0	0	0	0
Solyc12g014180	Malate dehydrogenase (AHRD V1 ***- Q8L5C9_SOLTU)	0	0	0	0	0	0	0	0	0	5.2737	0	4.8215	4.6341	4.5966	0	6.1433	6.6129	0	6.8755	0	6.2541	5.3132	5.3132	6.4773	6.424	0	7.2895	8.5736	5.0171	7.6483	13.08	0	0	0	0	0	0	0	0	0	0	0	0	0	5.7055	0	0	5.2538
Solyc01g106210	Chaperone DnaK (AHRD V1 ***- A2Q199_MEDTR)	6.2634	5.415	12.887	0	0	0	0	0	0	0	0	0	0	0	0	0	0	0	0	0	0	0	0	0	0	0	0	0	0	0	26.159	15.463	11.22	0	0	0	0	0	0	0	0	0	0	0	0	0	0	0
Solyc12g015880	Heat shock protein 90 (AHRD V1 ***- Q14TB1_TOBAC)	0	0	12.887	5.3357	0	5.516	0	0	0	1.7579	1.62	1.9286	0	0	0	0	1.8894	0	0	0	0	0	0	0	0	0	0	0	0	0	23.544	23.195	14.96	3.4875	0	0	0	0	0	0	0	0	0	0	0	2.2428	6.7054	0
Solyc05g052280	Peroxidase (AHRD V1 ***- B9VRK9_CAPAN)	0	5.415	15.035	6.4029	4.1101	3.6773	4.8135	4.8135	3.6472	2.6369	2.43	3.8572	2.648	0	0	0	0	0	0	0	0	0	0	0	0	0	0	0	0	0	10.464	15.463	0	3.4875	0	0	5.823	0	0	4.5751	0	0	0	0	0	0	0	0
Solyc01g087850	Subtilisin-like protease (AHRD V1 **-- O82777_SOLLC)	25.053	13.537	8.5916	0	0	0	0	0	2.4315	0	0	1.9286	3.9721	0	0	4.6075	0	0	0	0	0	0	0	0	0	0	0	0	0	0	5.2319	7.7316	29.921	0	0	0	0	0	4.4122	0	0	0	0	0	0	0	0	0
Solyc11g066250	Serine carboxypeptidase (AHRD V1 **** Q9XH61_9ASTR)	0	0	0	5.3357	7.1927	4.5966	3.6101	3.6101	0	4.3948	4.05	2.8929	3.9721	2.2983	3.4188	3.8396	4.7235	3.7981	2.7502	7.3	1.7869	5.3132	5.3132	2.1591	3.8544	5.0617	2.6507	5.4559	5.0171	3.1868	0	0	0	0	0	0	0	2.2983	5.1475	0	0	6.4335	0	0	4.8904	0	0	7.3554
Solyc03g098760	Kunitz-type protease inhibitor-like protein (AHRD V1 ***- Q2XPY0_SOLTU)	6.2634	2.7075	0	4.2686	3.0826	1.8387	2.4068	2.4068	2.4315	3.5158	2.43	2.8929	1.986	2.2983	5.1282	3.0717	2.8341	5.6972	2.7502	5.84	3.5738	2.6566	2.6566	5.3977	3.212	3.6155	3.3134	3.8971	3.5836	3.8242	0	0	3.7401	3.4875	0	0	0	0	1.4707	0	1.7322	1.93	1.4774	1.5533	1.6301	2.2428	3.3527	2.1015
Solyc12g089250	Aldehyde oxidase GLOX-like	0	0	0	2.1343	3.0826	2.758	2.4068	2.4068	0	2.6369	2.43	1.9286	1.986	3.0644	0	0	2.8341	0	0	0	3.5738	3.5421	3.5421	3.2386	1.2848	2.8924	3.3134	3.1177	3.5836	3.1868	0	0	0	3.4875	0	0	5.823	4.5966	2.9414	4.5751	5.1965	2.5734	5.1709	5.4364	1.6301	2.9905	4.4703	4.2031
Solyc07g005210	Outer membrane lipoprotein blc (AHRD V1 **-- D0RZG9_ACICA)	0	0	0	3.2014	0	2.758	2.4068	2.4068	2.4315	0	1.62	1.9286	3.9721	2.2983	0	1.5358	5.6682	0	5.5004	0	7.1475	5.3132	5.3132	5.3977	5.7816	5.7848	7.9522	5.4559	3.5836	5.7362	0	0	0	0	0	0	0	0	0	0	4.3304	3.8601	2.2161	4.6598	2.4452	8.2238	2.2351	3.1523
Solyc01g111760	V-type ATP synthase beta chain (AHRD V1 ***- VATB_PYRHO)	15.658	0	19.331	0	0	0	0	0	0	0	0	0	0	0	0	0	0	0	0	0	0	0	0	0	0	0	0	0	0	0	15.696	18.041	14.96	0	0	0	0	0	0	0	0	0	0	0	0	0	3.3527	0
Solyc07g064130	Ubiquitin (AHRD V1 ***- Q39257_PEA)	15.658	0	21.479	2.1343	0	0	0	0	0	0	0	0	0	0	0	0	0	0	0	0	0	0	0	0	0	0	0	0	0	0	18.312	7.7316	18.7	0	0	0	0	0	0	0	0	0	0	0	0	0	0	0
Solyc01g009810	LRR receptor-like serine/threonine-protein kinase, RLP	0	0	0	0	4.1101	1.8387	3.6101	3.6101	3.6472	1.7579	3.24	1.9286	2.648	2.2983	0	3.0717	2.8341	0	0	4.38	3.5738	3.5421	3.5421	0	1.9272	2.8924	1.9881	3.1177	3.5836	2.5494	0	0	0	3.4875	4.4448	4.4448	4.6584	3.4475	2.2061	0	4.3304	3.2167	2.9548	3.1065	4.0754	2.9905	0	2.1015
Solyc01g068130	Uncharacterized protein LOC101260262	0	0	0	3.2014	4.1101	0	0	0	0	1.7579	3.24	1.9286	1.986	2.2983	0	0	0	0	0	5.84	3.5738	1.7711	1.7711	5.3977	2.5696	5.7848	4.6388	5.4559	4.3003	4.4615	0	0	0	0	0	0	0	0	3.6768	3.0501	1.7322	1.93	4.4322	3.1065	6.5206	3.7381	2.2351	6.3046
Solyc07g062490	S-locus-specific glycoprotein (AHRD V1 **-- SLSG0_BRAOA)	9.3951	13.537	6.4437	0	0	0	0	0	0	6.1527	2.43	1.9286	5.9581	5.3628	5.1282	3.0717	0	3.7981	0	0	0	0	0	0	1.9272	0	1.9881	0	0	0	5.2319	10.309	14.96	0	0	0	0	0	1.4707	0	0	1.93	0	0	0	1.4952	0	0
Solyc10g078550	Gdh1	12.527	16.245	15.035	0	0	0	0	0	0	0	0	0	0	0	0	0	0	0	0	0	0	0	0	0	0	0	0	0	0	0	13.08	18.041	14.96	3.4875	0	0	0	0	0	0	0	0	0	0	0	0	0	0
Solyc03g082920	Heat shock protein (AHRD V1 ***- Q84KP8_CYAME)	3.1317	0	6.4437	2.1343	0	3.6773	0	0	0	0	0	0	0	0	0	0	0	0	0	0	0	0	0	0	0	0	0	0	0	0	23.544	18.041	11.22	0	0	0	0	0	0	0	0	0	0	0	0	0	3.3527	0
Solyc12g014360	Protein trichome birefringence-like 41 precursor	0	0	0	3.2014	2.0551	4.5966	0	0	0	3.5158	1.62	1.9286	0	2.2983	5.1282	2.3038	4.7235	5.6972	4.1253	7.3	4.4672	2.6566	2.6566	3.2386	3.212	3.6155	3.3134	2.3383	5.7338	1.9121	0	0	0	0	2.9632	2.9632	0	3.4475	3.6768	0	3.4643	3.2167	2.2161	1.5533	3.2603	0	2.2351	4.2031
Solyc02g078040	Pistil extensin like protein (Fragment) (AHRD V1 *-*- Q40552_TOBAC)	0	0	0	0	4.1101	1.8387	3.6101	3.6101	3.6472	6.1527	7.29	4.8215	6.6201	6.895	0	3.8396	3.7788	0	2.7502	0	2.6803	6.1987	6.1987	2.1591	3.212	1.4462	1.9881	0	0	0	0	0	0	0	0	0	0	3.4475	7.3536	0	1.7322	5.1468	3.6935	2.3299	0	2.2428	0	0
Solyc09g090040	Germin-like protein 5 (AHRD V1 ***- A8QK91_VITVI)	6.2634	8.1225	0	0	5.1376	0	0	0	0	0	0	0	2.648	0	0	0	0	0	0	0	0	0	0	0	3.212	5.7848	0	5.4559	7.1672	3.8242	5.2319	5.1544	0	0	0	0	0	5.7458	3.6768	0	6.0626	4.5034	4.4322	4.6598	6.5206	0	0	6.3046
Solyc05g012480	Mitochondrial processing peptidase beta subunit (AHRD V1 ***- Q9AXQ2_CUCME)	6.2634	16.245	17.183	0	0	0	0	0	0	0	0	0	0	0	0	0	0	0	0	0	0	0	0	0	0	0	0	0	0	0	18.312	15.463	7.4802	0	0	0	0	0	0	0	0	0	0	0	0	0	0	0
Solyc08g062920	Elongation factor 2	3.1317	10.83	21.479	2.1343	0	3.6773	0	0	0	0	0	0	0	0	0	0	0	0	0	0	0	0	0	0	0	0	0	0	0	0	15.696	15.463	7.4802	0	0	0	0	0	0	0	0	0	0	0	0	0	3.3527	0
Solyc01g102400	Germin-like protein (AHRD V1 ***- O65358_SOLTU)%3B contains Interpro domain(s) IPR014710 RmlC-like jelly roll fold	18.79	18.952	12.887	0	0	0	0	0	0	0	0	0	0	0	0	0	0	0	0	0	0	0	0	0	0	0	0	0	0	0	13.08	10.309	14.96	0	0	0	0	0	0	0	0	0	0	0	0	0	0	0
Solyc06g072580	Pyruvate dehydrogenase E1 component subunit beta (AHRD V1 **-* B6T6H3_MAIZE)	9.3951	10.83	12.887	0	0	0	0	0	0	0	0	0	0	0	0	0	0	0	0	0	0	0	0	0	0	0	0	0	0	0	20.928	15.463	7.4802	0	0	0	0	0	0	0	0	0	0	0	0	0	0	0
Solyc04g072850	Alpha-L-arabinofuranosidase/beta-D-xylosidase (AHRD V1 **** D9D7L0_MALDO)	12.527	5.415	2.1479	0	0	0	3.6101	3.6101	0	4.3948	4.86	2.8929	2.648	6.895	5.1282	3.0717	0	5.6972	5.5004	0	0	5.3132	5.3132	0	0	0	0	0	0	0	0	5.1544	7.4802	0	0	0	0	0	5.8829	3.0501	0	2.5734	0	0	0	2.2428	0	0
Solyc06g050440	Peroxidase (AHRD V1 ***- Q9XIV9_TOBAC)	0	2.7075	12.887	7.47	6.1652	7.3546	6.0169	6.0169	4.863	4.3948	1.62	3.8572	3.9721	0	0	0	0	0	0	0	0	0	0	0	0	0	0	0	0	0	7.8478	5.1544	0	6.9751	2.9632	2.9632	8.1522	0	0	3.0501	0	0	0	0	0	0	0	0
Solyc11g069790	chaperonin (AHRD V1 ***- B2IXD2_NOSP7)	9.3951	16.245	15.035	0	0	0	0	0	0	0	0	0	0	0	0	0	0	0	0	0	0	0	0	0	0	0	0	0	0	0	18.312	10.309	0	0	0	0	0	0	0	0	0	0	0	0	0	0	0	0
Solyc10g055670	V-type ATP synthase beta chain (AHRD V	15.658	10.83	0	0	0	0	0	0	0	0	0	0	0	0	0	0	0	0	0	0	0	0	0	0	0	0	0	0	0	0	15.696	20.618	0	0	0	0	0	0	0	0	0	0	0	0	0	0	0	0
Solyc02g088700	Mitochondrial processing peptidase beta subunit (AHRD V1 ***- Q9AXQ2_CUCME)	9.3951	16.245	8.5916	0	0	0	0	0	0	0	0	0	0	0	0	0	0	0	0	0	0	0	0	0	0	0	0	0	0	0	13.08	12.886	7.4802	0	0	0	0	0	0	0	0	0	0	0	0	0	0	0
Solyc06g005160	Ascorbate peroxidase (AHRD V1 ***- Q9SMD3_SOLLC)	3.1317	8.1225	19.331	0	0	0	0	0	0	0	0	0	0	0	0	0	0	0	0	0	0	0	0	0	0	0	0	0	0	0	10.464	12.886	14.96	0	0	0	0	0	0	0	0	0	0	0	0	0	0	0
Solyc11g012870	LysM domain containing protein (AHRD V1 *-*- Q2R2V0_ORYSJ)	6.2634	5.415	0	0	0	1.8387	0	0	0	1.7579	1.62	0	1.986	1.5322	0	1.5358	2.8341	0	0	0	0	0	0	0	1.9272	2.1693	3.3134	3.8971	3.5836	1.9121	2.6159	2.5772	0	0	4.4448	4.4448	3.4938	3.4475	1.4707	0	5.1965	4.5034	2.9548	5.4364	4.8904	3.7381	0	0
Solyc01g107820	TOMATO WOUND-INDUCED 1	3.1317	5.415	15.035	0	0	0	0	0	0	0	0	0	0	0	0	0	0	0	0	0	0	0	0	0	0	0	0	0	0	0	20.928	15.463	7.4802	0	0	0	0	0	0	0	0	0	0	0	0	0	0	0
Solyc04g072860	SlArf/Xyl3	0	0	0	0	2.0551	0	0	0	0	1.7579	2.43	1.9286	2.648	2.2983	0	1.5358	3.7788	0	0	2.92	2.6803	2.6566	2.6566	5.3977	1.9272	4.3386	3.3134	5.4559	5.7338	5.7362	0	0	0	0	0	0	0	2.2983	1.4707	0	3.4643	3.8601	3.6935	3.8831	5.7055	3.7381	0	7.3554
Solyc03g078100	Pectinesterase family protein (AHRD V1 ***- D7MRW1_ARALY)	0	0	0	4.2686	0	2.758	3.6101	3.6101	0	0	1.62	0	0	0	3.4188	1.5358	2.8341	0	0	4.38	4.4672	2.6566	2.6566	5.3977	3.212	3.6155	3.3134	3.8971	2.1502	4.4615	0	0	0	0	2.9632	2.9632	0	2.2983	2.9414	0	2.5982	3.2167	2.9548	3.1065	3.2603	1.4952	3.3527	6.3046
Solyc02g085350	Succinate dehydrogenase flavoprotein subunit (AHRD V1 **** B8CCT7_THAPS)	6.2634	8.1225	17.183	0	0	0	0	0	0	0	0	0	0	0	0	0	0	0	0	0	0	0	0	0	0	0	0	0	0	0	18.312	18.041	3.7401	0	0	0	0	0	0	0	0	0	0	0	0	0	0	0
Solyc05g049980	Probable polygalacturonase	3.1317	2.7075	4.2958	2.1343	3.0826	3.6773	0	0	2.4315	1.7579	2.43	0	1.986	2.2983	3.4188	0	1.8894	5.6972	0	0	1.7869	1.7711	1.7711	0	0	0	0	0	0	0	7.8478	2.5772	0	3.4875	2.9632	2.9632	2.3292	0	0	4.5751	0	0	2.2161	0	1.6301	1.4952	3.3527	2.1015
Solyc06g009020	Glutathione S-transferase (AHRD V3.3 *** A5YWI8_SOLCO)	18.79	2.7075	25.775	0	0	0	0	0	0	0	0	0	0	0	0	0	0	0	0	0	0	0	0	0	0	0	0	0	0	0	5.2319	10.309	7.4802	0	0	0	0	0	0	0	0	0	0	0	0	0	0	0
Solyc02g067460	Porin/voltage-dependent anion-selective channel protein (AHRD V1 **** A9P802_POPTR)	15.658	8.1225	17.183	0	0	0	0	0	0	0	0	0	0	0	0	0	0	0	0	0	0	0	0	0	0	0	0	0	0	0	15.696	18.041	0	0	0	0	0	0	0	0	0	0	0	0	0	0	0	0
Solyc09g091180	chaperonin (AHRD V1 ***- Q6N0B9_9PROT)	12.527	8.1225	25.775	0	0	0	0	0	0	0	0	0	0	0	0	0	0	0	0	0	0	0	0	0	0	0	0	0	0	0	15.696	0	0	0	0	0	0	0	0	0	0	0	0	0	0	0	0	0
Solyc03g112070	Phosphoglycerate dehydrogenase (AHRD V1 **** D2D316_GOSHI)	9.3951	13.537	8.5916	0	0	0	0	0	0	0	0	0	0	0	0	0	0	0	0	0	0	0	0	0	0	0	0	0	0	0	15.696	15.463	7.4802	0	0	0	0	0	0	0	0	0	0	0	0	0	0	0
Solyc10g038130	Pectinacetylesterase like protein (Fragment) (AHRD V1 *--- Q56WP8_ARATH	0	0	0	4.2686	0	3.6773	3.6101	3.6101	3.6472	3.5158	1.62	1.9286	1.986	1.5322	0	2.3038	3.7788	0	4.1253	4.38	4.4672	4.4277	4.4277	3.2386	3.212	3.6155	5.3015	3.8971	3.5836	3.8242	0	0	0	0	0	0	0	0	2.2061	0	1.7322	3.8601	2.2161	2.3299	2.4452	0	0	5.2538
Solyc10g052880	LRR receptor-like serine/threonine-protein kinase, RLP	6.2634	5.415	0	0	0	0	3.6101	3.6101	3.6472	6.1527	8.0999	2.8929	7.9441	9.9594	3.4188	6.1433	1.8894	7.5962	0	0	2.6803	4.4277	4.4277	0	0	0	0	0	0	0	0	5.1544	0	0	0	0	0	0	8.089	0	0	1.2867	0	0	0	0	0	0
Solyc02g089730	Endo-1 3-beta-glucanase (AHRD V1 ***- C5FLR9_NANOT)	3.1317	0	0	0	0	0	4.8135	4.8135	6.0787	9.6685	6.48	5.7858	7.9441	6.1289	10.256	8.4471	0	0	8.2506	0	0	5.3132	5.3132	0	0	0	0	0	0	0	0	0	3.7401	0	0	0	0	0	5.8829	0	0	1.93	0	0	0	0	0	0
Solyc06g083790	Succinyl-CoA ligase (AHRD V1 **** B4D5D9_9BACT)	3.1317	5.415	17.183	0	0	0	0	0	0	0	0	0	0	0	0	0	0	0	0	0	0	0	0	0	0	0	0	0	0	0	13.08	12.886	0	0	0	0	0	0	0	0	0	0	0	0	0	2.2428	2.2351	0
Solyc09g091000	Major allergen Mal d 1 (AHRD V1 ***- Q84LA7_MALDO)	12.527	27.075	8.5916	2.1343	0	1.8387	0	0	0	0	0	0	0	0	0	0	0	0	0	0	0	0	0	0	0	0	0	0	0	0	10.464	5.1544	18.7	0	0	0	0	0	0	0	0	0	0	0	0	0	0	0
Solyc06g068550	Peptidase A1 domain-containing protein	0	0	0	0	2.0551	1.8387	0	0	0	0	2.43	1.9286	1.324	3.0644	0	1.5358	2.8341	0	0	0	2.6803	2.6566	2.6566	2.1591	3.8544	5.0617	4.6388	4.6765	3.5836	3.8242	0	0	0	0	2.9632	2.9632	0	3.4475	1.4707	3.0501	4.3304	3.8601	5.1709	3.1065	4.0754	1.4952	0	2.1015
Solyc03g115990	Malate dehydrogenase (AHRD V1 **** O48906_MEDSA)	0	8.1225	10.74	2.1343	0	0	0	0	0	0	0	0	0	0	0	0	0	0	0	0	0	0	0	0	0	0	0	0	0	0	13.08	10.309	14.96	0	0	0	0	0	0	0	0	0	0	0	0	0	0	0
Solyc06g068090	Phospholipase D (AHRD V1 **** D2E4A5_9ROSI)	6.2634	8.1225	8.5916	0	0	0	0	0	0	0	0	0	0	0	0	0	0	0	0	0	0	0	0	0	0	0	0	0	0	0	13.08	12.886	11.22	0	0	0	0	0	0	0	0	0	0	0	0	0	4.4703	0
Solyc03g097680	Pyruvate dehydrogenase E1 component subunit beta (AHRD V1 **-* B6T6H3_MAIZE)	6.2634	13.537	10.74	0	0	0	0	0	0	0	0	0	0	0	0	0	0	0	0	0	0	0	0	0	0	0	0	0	0	0	26.159	23.195	0	0	0	0	0	0	0	0	0	0	0	0	0	0	0	0
Solyc10g055820	Chitinase (AHRD V1 ***- B9VRK7_CAPAN)	6.2634	5.415	0	2.1343	2.0551	1.8387	0	0	2.4315	1.7579	0	1.9286	1.324	2.2983	0	3.0717	1.8894	0	2.7502	2.92	2.6803	1.7711	1.7711	3.2386	1.9272	2.8924	3.3134	3.1177	1.4334	3.8242	2.6159	2.5772	0	0	0	0	0	0	0	0	0	1.93	1.4774	3.8831	2.4452	2.2428	3.3527	3.1523
Solyc11g011330	Cinnamyl alcohol dehydrogenase (AHRD V1 **** D1FWZ8_SOYBN)	6.2634	5.415	8.5916	0	0	4.5966	0	0	0	0	0	2.8929	0	0	0	0	0	0	0	0	0	0	0	0	0	0	0	0	0	0	13.08	7.7316	0	6.9751	0	0	0	0	0	0	0	0	0	0	0	1.4952	2.2351	0
Solyc07g044840	2 3-bisphosphoglycerate-independent phosphoglycerate mutase (AHRD V1 **** B9S1V6_RICCO	9.3951	2.7075	8.5916	2.1343	2.0551	2.758	0	0	0	0	0	1.9286	0	0	0	0	1.8894	0	0	0	0	0	0	0	0	0	0	0	0	0	10.464	12.886	7.4802	3.4875	0	0	0	0	0	0	0	0	0	0	0	2.2428	4.4703	0
Solyc05g054640	2-oxoglutarate dehydrogenase E1 component (AHRD V1 **** Q9FLH2_ARATH)	0	8.1225	19.331	0	0	0	0	0	0	0	0	0	0	0	0	0	0	0	0	0	0	0	0	0	0	0	0	0	0	0	10.464	12.886	7.4802	0	0	0	0	0	0	0	0	0	0	0	0	0	0	0
Solyc12g009300	Sucrose synthase (AHRD V1 **** O82693_SOLLC)	0	0	21.479	0	0	0	0	0	0	0	0	0	0	0	0	0	0	0	0	0	0	0	0	0	0	0	0	0	0	0	18.312	18.041	7.4802	0	0	0	0	0	0	0	0	0	0	0	0	0	0	0
Solyc10g005510	Glyceraldehyde-3-phosphate dehydrogenase (AHRD V1 **** Q8VWN9_CAPAN)	9.3951	10.83	10.74	0	0	0	0	0	0	0	0	0	0	0	0	0	0	0	0	0	0	0	0	0	0	0	0	0	0	0	10.464	12.886	7.4802	0	0	0	0	0	0	0	0	0	0	0	0	0	0	0
Solyc01g104680	GTP-binding nuclear protein Ran-A1 (AHRD V1 **-- B3TM31_ELAGV)	9.3951	5.415	4.2958	2.1343	0	1.8387	0	0	0	0	0	0	0	0	0	0	0	0	0	0	0	0	0	0	0	0	0	0	0	0	10.464	12.886	14.96	0	0	0	0	0	0	0	0	0	0	0	0	1.4952	2.2351	0
Solyc04g011510	Triosephosphate isomerase (AHRD V1 **** Q38JI4_SOLTU)	0	2.7075	10.74	0	0	2.758	0	0	0	1.7579	2.43	1.9286	1.324	0	0	1.5358	0	0	0	0	2.6803	1.7711	1.7711	2.1591	1.9272	1.4462	1.3254	0	2.1502	1.9121	7.8478	5.1544	11.22	0	0	0	0	0	0	0	0	0	0	1.5533	0	2.9905	4.4703	0
Solyc11g007920	H2B-3	18.79	10.83	0	0	0	0	0	0	0	0	0	0	0	0	0	0	0	0	0	0	0	0	0	0	0	0	0	0	0	0	10.464	10.309	11.22	3.4875	0	0	0	0	0	0	0	0	0	0	0	1.4952	2.2351	0
Solyc11g065620	Sulfite reductase (AHRD V1 **** O82802_TOBAC)	12.527	5.415	6.4437	0	0	0	0	0	0	0	0	0	0	0	0	0	0	0	0	0	0	0	0	0	0	0	0	0	0	0	10.464	10.309	14.96	0	0	0	0	0	0	0	0	0	0	0	0	0	0	0
Solyc01g106260	Chaperone DnaK (AHRD V1 ***- A2Q199_MEDTR)	0	0	15.035	0	0	0	0	0	0	0	0	0	0	0	0	0	0	0	0	0	0	0	0	0	0	0	0	0	0	0	18.312	12.886	0	0	0	0	0	0	0	0	0	0	0	0	0	0	0	0
Solyc10g084050	26S protease regulatory subunit 6B hom	0	13.537	17.183	0	0	0	0	0	0	0	0	0	0	0	0	0	0	0	0	0	0	0	0	0	0	0	0	0	0	0	13.08	10.309	0	0	0	0	0	0	0	0	0	0	0	0	0	0	0	0
Solyc09g098340	Peptidase A1 domain-containing protein	0	0	0	2.1343	2.0551	2.758	2.4068	2.4068	2.4315	2.6369	2.43	2.8929	1.324	2.2983	3.4188	2.3038	1.8894	0	2.7502	2.92	1.7869	1.7711	1.7711	2.1591	1.2848	2.1693	1.3254	1.5588	2.1502	1.2747	0	0	0	3.4875	0	0	0	3.4475	1.4707	3.0501	1.7322	1.93	1.4774	1.5533	2.4452	1.4952	0	2.1015
Solyc04g008730	Alpha-galactosidase 1 (AHRD V1 **** Q5ZP79_PEA)	6.2634	0	0	2.1343	2.0551	1.8387	2.4068	2.4068	2.4315	2.6369	1.62	2.8929	2.648	1.5322	0	2.3038	1.8894	3.7981	2.7502	2.92	1.7869	2.6566	2.6566	3.2386	1.9272	1.4462	1.9881	1.5588	2.1502	1.2747	0	0	0	3.4875	0	0	0	2.2983	1.4707	0	1.7322	1.93	2.2161	1.5533	2.4452	0	2.2351	2.1015
Solyc01g111170	Peptidyl-prolyl cis-trans isomerase (AHRD V1 ***- Q9XF12_SOLTU)	6.2634	5.415	6.4437	0	0	0	0	0	0	0	0	0	0	0	0	0	0	0	0	0	0	0	0	0	0	0	0	0	0	0	7.8478	12.886	7.4802	0	0	0	0	0	0	0	0	0	0	0	0	0	0	0
Solyc04g077020	Tubulin alpha-3 chain (AHRD V1 ***- B6SPX4_MAIZE)	0	8.1225	10.74	0	0	0	0	0	0	0	0	0	0	0	0	0	0	0	0	0	0	0	0	0	0	0	0	0	0	0	10.464	12.886	14.96	0	0	0	0	0	0	0	0	0	0	0	0	0	0	0
Solyc03g111010	Glyceraldehyde-3-phosphate dehydrogenase (AHRD V1 **** Q9XG67_TOBAC)	0	0	0	0	0	2.758	0	0	0	0	0	0	0	0	0	0	0	0	0	0	0	0	0	0	0	0	0	0	0	3.8242	0	0	0	0	0	0	0	0	0	0	0	0	0	0	0	0	0	0
Solyc05g005700	Aldehyde dehydrogenase 1 (AHRD V1 **** Q84V96_LOTCO)	0	16.245	10.74	0	0	0	0	0	0	0	0	0	0	0	0	0	0	0	0	0	0	0	0	0	0	0	0	0	0	0	10.464	10.309	7.4802	0	0	0	0	0	0	0	0	0	0	0	0	0	0	0
Solyc06g075340	Carbamoyl-phosphate synthase large chain (AHRD V1 **** D7AI57_GEOSK)	6.2634	0	12.887	0	0	0	0	0	0	0	0	0	0	0	0	0	0	0	0	0	0	0	0	0	0	0	0	0	0	0	10.464	7.7316	11.22	0	0	0	0	0	0	0	0	0	0	0	0	0	0	0
Solyc00g006800	Transaldolase (AHRD V1 ***- Q9FVH1_SOLLC)	3.1317	0	4.2958	3.2014	0	4.5966	0	0	0	2.6369	2.43	3.8572	1.986	1.5322	0	2.3038	0	5.6972	2.7502	2.92	1.7869	4.4277	4.4277	0	3.8544	0	3.3134	0	0	1.2747	5.2319	0	3.7401	0	0	0	0	0	0	0	0	0	0	0	0	1.4952	2.2351	0
Solyc07g032740	Aspartate aminotransferase (AHRD V1 **** A9PHH1_POPTR)	0	5.415	15.035	0	0	0	0	0	0	0	0	0	0	0	0	0	0	0	0	0	0	0	0	0	0	0	0	0	0	0	15.696	15.463	0	0	0	0	0	0	0	0	0	0	0	0	0	2.2428	4.4703	0
Solyc11g069700	Elongation factor 1-alpha (AHRD V1 ***- P93769_TOBAC)	9.3951	10.83	15.035	0	0	0	0	0	0	0	0	0	0	0	0	0	0	0	0	0	0	0	0	0	0	0	0	0	0	0	13.08	10.309	11.22	0	0	0	0	0	0	0	0	0	0	0	0	0	0	0
Solyc09g091910	Purple acid phosphatase	0	0	0	3.2014	3.0826	2.758	2.4068	2.4068	2.4315	1.7579	2.43	2.8929	1.986	2.2983	3.4188	2.3038	2.8341	5.6972	4.1253	2.92	2.6803	2.6566	2.6566	3.2386	1.9272	1.4462	1.9881	1.5588	2.1502	2.5494	0	0	0	0	0	0	0	0	2.2061	0	0	1.93	1.4774	0	2.4452	0	0	6.3046
Solyc07g051850	Aspartic proteinase (AHRD V1 **-* Q96383_CENCA)	6.2634	18.952	12.887	0	0	0	0	0	0	0	0	0	0	0	0	0	0	0	0	0	0	0	0	0	0	0	0	0	0	0	7.8478	7.7316	7.4802	0	0	0	0	0	0	0	0	0	0	0	0	0	0	0
Solyc08g082820	Heat shock protein (AHRD V1 ***- Q84KP8_CYAME)	0	0	6.4437	0	0	0	0	0	0	0	0	0	0	0	0	0	0	0	0	0	0	0	0	0	0	0	0	0	0	0	20.928	12.886	7.4802	0	0	0	0	0	0	0	0	0	0	0	0	0	0	0
Solyc01g110340	Endoglucanase	0	0	0	2.1343	0	4.5966	0	0	0	1.7579	0	1.9286	0	2.2983	0	0	1.8894	0	0	2.92	5.3607	0	0	5.3977	3.212	6.5079	3.9761	6.2354	4.3003	5.7362	0	0	0	0	0	0	0	0	1.4707	0	2.5982	1.93	2.9548	2.3299	3.2603	0	4.4703	3.1523
Solyc12g009140	Proteasome subunit alpha type (AHRD V1 ***- D2D307_GOSHI)	6.2634	8.1225	8.5916	0	0	0	0	0	0	0	0	0	0	0	0	0	0	0	0	0	0	0	0	0	0	0	0	0	0	0	13.08	10.309	3.7401	3.4875	0	0	0	0	0	0	0	0	0	0	0	0	0	0
Solyc01g112080	LysM-domain GPI-anchored protein (AHRD V1 **-- Q4VVD8_ORYSJ)	0	0	0	3.2014	3.0826	2.758	2.4068	2.4068	2.4315	1.7579	1.62	1.9286	1.324	1.5322	0	0	0	0	0	0	3.5738	1.7711	1.7711	2.1591	1.9272	2.1693	1.3254	2.3383	2.1502	1.9121	0	0	0	3.4875	4.4448	4.4448	2.3292	0	1.4707	0	2.5982	1.2867	0	1.5533	2.4452	2.2428	0	2.1015
Solyc12g008580	Glucan endo-1%2C3-beta-D-glucosidase	0	0	0	0	0	0	0	0	0	1.7579	1.62	0	1.986	0	0	0	1.8894	0	0	5.84	1.7869	1.7711	1.7711	2.1591	2.5696	1.4462	1.9881	3.8971	3.5836	2.5494	0	0	0	0	0	0	3.4938	4.5966	1.4707	0	3.4643	2.5734	3.6935	3.1065	2.4452	2.2428	2.2351	4.2031
Solyc08g067030	Os01g0611000 protein (Fragment) (AHRD V1 ***- Q0JLB5_ORYSJ)	9.3951	5.415	0	0	0	0	2.4068	2.4068	0	3.5158	4.05	0	1.986	3.0644	0	1.5358	0	3.7981	2.7502	0	0	4.4277	4.4277	0	0	0	0	0	0	0	2.6159	2.5772	11.22	0	0	0	0	0	2.9414	0	0	2.5734	1.4774	0	0	0	0	0
Solyc11g010120	Peroxidase 17 (AHRD V1 ***- D7LE03_ARALY)	0	0	0	0	0	0	0	0	0	0	0	0	0	0	0	0	0	0	0	2.92	2.6803	2.6566	2.6566	3.2386	1.9272	2.8924	2.6507	3.8971	2.8669	3.1868	0	0	0	3.4875	2.9632	2.9632	0	2.2983	0	0	1.7322	0	3.6935	3.8831	2.4452	3.7381	3.3527	4.2031
Solyc07g065110	Protease inhibitor/seed storage/lipid transfer protein famil	15.658	13.537	4.2958	0	0	0	0	0	0	0	0	0	0	0	0	0	0	0	0	0	0	0	0	0	0	0	0	0	0	0	5.2319	7.7316	14.96	0	0	0	0	0	0	0	0	0	0	0	0	0	0	0
Solyc06g005150	Ascorbate peroxidase (AHRD V1 ***- Q52QQ4_SOLLC)	0	0	17.183	0	0	0	0	0	0	0	0	0	0	0	0	0	0	0	0	0	0	0	0	0	0	0	0	0	0	0	13.08	10.309	14.96	0	0	0	0	0	0	0	0	0	0	0	0	0	0	0
Solyc03g025610	Subtilisin-like serine protease (AHRD V1 **-- D8I1W0_AMYMU)	6.2634	8.1225	2.1479	0	0	0	0	0	0	0	0	0	0	0	0	0	0	0	0	0	0	0	0	0	0	0	0	0	0	0	10.464	18.041	11.22	0	0	0	0	0	0	0	0	0	0	0	0	0	0	0
Solyc06g073190	Fructokinase-like (AHRD V1 **-* Q307Z3_SOLTU)	9.3951	2.7075	4.2958	3.2014	0	2.758	0	0	0	2.6369	0	0	0	0	0	0	0	0	0	0	0	0	0	0	0	0	0	0	0	0	10.464	10.309	3.7401	5.2313	0	0	0	0	0	0	0	0	0	0	0	3.7381	5.5879	0
Solyc08g079260	Serine/threonine-protein phosphatase (Fragment) (AHRD V1 *--- Q4RFT2_TETNG)	6.2634	8.1225	8.5916	0	0	0	0	0	0	0	0	0	0	0	0	0	0	0	0	0	0	0	0	0	0	0	0	0	0	0	13.08	10.309	11.22	0	0	0	0	0	0	0	0	0	0	0	0	0	3.3527	0
Solyc03g025650	Putative glucan endo-1,3-beta-glucosidase GVI	0	0	0	2.1343	2.0551	0	2.4068	2.4068	2.4315	0	0	0	0	0	3.4188	1.5358	2.8341	0	0	5.84	3.5738	0	0	3.2386	1.2848	1.4462	1.3254	1.5588	1.4334	2.5494	0	0	0	3.4875	2.9632	2.9632	2.3292	2.2983	0	0	2.5982	1.2867	1.4774	2.3299	3.2603	1.4952	3.3527	3.1523
Solyc07g055690	S-locus-specific glycoprotein S6 (AHRD V1 **-- SLSG6_BRAOL)	0	0	0	3.2014	3.0826	2.758	3.6101	3.6101	3.6472	2.6369	2.43	2.8929	1.986	2.2983	5.1282	2.3038	1.8894	3.7981	2.7502	2.92	2.6803	2.6566	2.6566	2.1591	1.2848	0	1.9881	0	0	0	0	0	0	0	0	0	2.3292	2.2983	2.2061	0	1.7322	1.2867	1.4774	0	0	1.4952	0	0
Solyc11g072190	Elongation factor beta-1 (AHRD V1 ***- A2YPM1_ORYSI)	3.1317	2.7075	10.74	0	0	0	0	0	0	0	0	0	0	0	0	0	0	0	0	0	0	0	0	0	0	0	0	0	0	0	13.08	7.7316	11.22	0	0	0	0	0	0	0	0	0	0	0	0	0	2.2351	0
Solyc03g093080	Xyloglucan endotransglucosylase/hydrolase [Source:UniProtKB/TrEMBL%3BAcc:K4BII5]	0	0	0	5.3357	5.1376	4.5966	3.6101	3.6101	7.2945	0	1.62	2.8929	0	0	0	0	0	0	0	0	0	0	0	2.1591	3.212	0	3.3134	0	0	1.2747	0	0	0	3.4875	2.9632	2.9632	0	2.2983	0	3.0501	1.7322	0	2.2161	4.6598	0	2.9905	0	0
Solyc08g075390	Isopentenyl-diphosphate delta-isomerase family protein (AHRD V1 *--- B1KWZ7_CLOBM)	0	0	0	3.2014	0	3.6773	0	0	2.4315	4.3948	2.43	5.7858	3.3101	3.8305	3.4188	3.0717	2.8341	0	5.5004	0	1.7869	4.4277	4.4277	0	8.3511	0	3.3134	0	0	0	0	0	0	5.2313	0	0	0	0	2.2061	0	0	0	0	0	0	0	0	0
Solyc10g080940	Tubulin beta chain (AHRD V1 ***- B9HNJ2_POPTR)	0	0	30.071	0	0	0	0	0	0	0	0	0	0	0	0	0	0	0	0	0	0	0	0	0	0	0	0	0	0	0	26.159	0	0	0	0	0	0	0	0	0	0	0	0	0	0	0	3.3527	0
Solyc08g079090	Laccase-22 (AHRD V1 **-- LAC22_ORYSJ)	0	0	0	2.1343	3.0826	1.8387	0	0	0	2.6369	2.43	1.9286	1.986	2.2983	0	1.5358	2.8341	0	2.7502	4.38	3.5738	1.7711	1.7711	4.3182	1.2848	0	1.3254	0	1.4334	0	0	0	0	5.2313	2.9632	2.9632	3.4938	2.2983	2.2061	0	2.5982	1.2867	1.4774	1.5533	0	2.2428	0	0
Solyc06g071150	Hedgehog-interacting protein 1 (Fragment) (AHRD V1 *--- A9J6P8_9ROSI)	0	0	0	2.1343	2.0551	0	3.6101	3.6101	2.4315	1.7579	1.62	1.9286	1.986	1.5322	0	1.5358	1.8894	0	0	0	1.7869	1.7711	1.7711	0	1.2848	3.6155	3.9761	3.1177	3.5836	3.8242	0	0	0	0	0	0	0	0	1.4707	0	0	1.2867	0	1.5533	4.0754	2.2428	0	2.1015
Solyc11g065670	Ribosomal protein L12 (AHRD V1 ***- A8J597_CHLRE)	9.3951	8.1225	6.4437	2.1343	0	1.8387	0	0	0	0	0	0	0	0	0	0	0	0	0	0	0	0	0	0	0	0	0	0	0	0	7.8478	0	11.22	0	0	0	0	0	0	0	0	0	0	0	0	1.4952	2.2351	0
Solyc04g049350	Chorismate synthase (AHRD V1 **** A5APN1_VITVI)	3.1317	10.83	10.74	0	0	0	0	0	0	0	0	0	0	0	0	0	0	0	0	0	0	0	0	0	0	0	0	0	0	0	7.8478	7.7316	7.4802	0	0	0	0	0	0	0	0	0	0	0	0	0	0	0
Solyc07g041970	Subtilisin-like protease (AHRD V1 **-- B6SZ82_MAIZE)	0	2.7075	0	0	0	0	0	0	0	5.2737	8.9099	3.8572	3.9721	5.3628	5.1282	6.1433	0	7.5962	4.1253	0	0	6.1987	6.1987	0	1.2848	0	0	0	0	0	0	0	0	0	0	0	0	0	4.4122	3.0501	0	3.2167	0	0	0	0	0	0
Solyc01g079820	Redoxin domain protein (AHRD V1 **-- A1WHD5_VEREI)	0	0	0	0	2.0551	1.8387	2.4068	2.4068	2.4315	1.7579	1.62	1.9286	1.324	1.5322	0	1.5358	1.8894	0	2.7502	2.92	2.6803	1.7711	1.7711	3.2386	1.9272	1.4462	2.6507	1.5588	2.1502	2.5494	5.2319	0	0	0	0	0	0	2.2983	1.4707	0	1.7322	1.93	1.4774	0	2.4452	2.2428	2.2351	3.1523
Solyc06g048410	Superoxide dismutase (AHRD V1 **** Q7YK44_SOLLC)	3.1317	5.415	6.4437	3.2014	0	2.758	0	0	2.4315	1.7579	1.62	2.8929	1.986	1.5322	3.4188	0	0	0	2.7502	0	0	0	0	0	5.7816	0	0	0	0	0	2.6159	2.5772	0	5.2313	4.4448	4.4448	0	0	0	3.0501	1.7322	0	0	0	0	0	0	0
Solyc04g072240	Oxidoreductase family protein (AHRD V1 ***- D7LXC3_ARALY)	9.3951	5.415	8.5916	0	0	0	0	0	0	0	0	0	0	0	0	0	0	0	0	0	0	0	0	0	1.2848	0	0	0	0	0	13.08	5.1544	11.22	0	0	0	0	0	0	0	0	0	0	0	0	0	0	0
Solyc10g008140	Prohibitin 1-like protein (AHRD V1 ***- Q9AXM0_BRANA)	15.658	0	21.479	0	0	0	0	0	0	0	0	0	0	0	0	0	0	0	0	0	0	0	0	0	0	0	0	0	0	0	2.6159	2.5772	7.4802	0	0	0	0	0	0	0	0	0	0	0	0	0	0	0
Solyc05g013720	Alpha-galactosidase (AHRD V1 *-*- D4LCA1_9FIRM)	6.2634	0	0	3.2014	0	2.758	2.4068	2.4068	3.6472	4.3948	3.24	2.8929	1.324	3.0644	3.4188	1.5358	2.8341	3.7981	2.7502	2.92	0	3.5421	3.5421	0	1.2848	0	0	0	0	0	2.6159	2.5772	0	0	0	0	0	0	3.6768	0	0	0	0	0	0	0	0	0
Solyc06g076170	Glucan endo-1 3-beta-glucosidase (AHRD V1 ***- B6U1F1_MAIZE)	0	0	0	0	2.0551	0	0	0	0	1.7579	1.62	0	1.986	1.5322	0	2.3038	1.8894	3.7981	0	4.38	1.7869	1.7711	1.7711	4.3182	2.5696	3.6155	4.6388	3.8971	5.0171	5.0989	0	0	0	0	0	0	0	0	2.2061	0	0	3.2167	0	0	6.5206	0	0	4.2031
Solyc01g005620	Mitochondrial 2-oxoglutarate/malate carrier protein (AHRD V1 **** Q9FSF4_TOBAC)	15.658	8.1225	6.4437	0	0	0	0	0	0	0	0	0	0	0	0	0	0	0	0	0	0	0	0	0	0	0	0	0	0	0	5.2319	7.7316	7.4802	0	0	0	0	0	0	0	0	0	0	0	0	0	0	0
Solyc01g105370	Enoyl-(Acyl-carrier-protein) reductase II (AHRD V1 **-- C7IPB6_THEET)	12.527	5.415	12.887	0	0	0	0	0	0	0	0	0	0	0	0	0	0	0	0	0	0	0	0	0	0	0	0	0	0	0	7.8478	12.886	0	0	0	0	0	0	0	0	0	0	0	0	0	0	0	0
Solyc10g076220	Peroxidase	0	0	0	0	2.0551	3.6773	0	0	0	0	0	2.8929	0	0	0	0	0	0	0	0	1.7869	0	0	3.2386	2.5696	0	0	3.8971	2.1502	0	0	0	0	3.4875	4.4448	4.4448	4.6584	0	0	4.5751	2.5982	0	2.2161	2.3299	0	2.2428	0	0
Solyc03g020010	Kunitz-type trypsin inhibitor alpha chain (AHRD V1 **** ID5A_PRO	12.527	8.1225	0	0	0	0	0	0	0	0	0	0	1.324	1.5322	0	0	0	0	0	0	0	1.7711	1.7711	0	0	0	0	0	0	0	7.8478	7.7316	3.7401	5.2313	0	0	0	0	1.4707	0	0	0	0	0	0	0	0	0
Solyc05g010670	Heat shock family protein (AHRD V3.3 *** B9HWT4_POPTR)	3.1317	8.1225	8.5916	0	0	0	0	0	0	0	0	0	0	0	0	0	0	0	0	0	0	0	0	0	0	0	0	0	0	0	10.464	5.1544	3.7401	0	0	0	0	0	0	0	0	0	0	0	0	0	0	0
Solyc09g014480	Polygalacturonase inhibitor protein (AHRD V1 ***- Q40160_SOLLC)	9.3951	5.415	2.1479	0	0	0	0	0	0	4.3948	4.86	0	3.9721	1.5322	0	1.5358	0	0	5.5004	0	0	2.6566	2.6566	0	0	0	0	0	0	0	5.2319	5.1544	3.7401	0	0	0	0	2.2983	3.6768	0	0	0	0	0	0	0	0	0
Solyc06g072120	40S ribosomal protein SA (AHRD V1 ***- B4G194_MAIZE)	0	8.1225	10.74	0	0	0	0	0	0	0	0	0	0	0	0	0	0	0	0	0	0	0	0	0	0	0	0	0	0	0	7.8478	7.7316	11.22	0	0	0	0	0	0	0	0	0	0	0	0	0	0	0
Solyc04g078740	Subtilisin-like protease SBT1.9	0	0	0	0	0	1.8387	0	0	0	0	1.62	1.9286	0	0	0	0	0	0	0	2.92	3.5738	2.6566	2.6566	3.2386	1.9272	5.7848	3.9761	4.6765	4.3003	3.1868	0	0	0	0	0	0	0	0	0	0	0	3.2167	2.9548	3.8831	2.4452	2.9905	3.3527	5.2538
Solyc08g029000	Lipoxygenase (AHRD V1 **** Q43191_SOLTU)	15.658	10.83	4.2958	0	0	0	0	0	0	0	0	0	0	0	0	0	0	0	0	0	0	0	0	0	0	0	0	0	0	0	13.08	0	18.7	3.4875	0	0	0	0	0	0	0	0	0	0	0	0	0	0
Solyc09g090140	Malate dehydrogenase (AHRD V1 **** Q2PYY8_SOLTU)	0	8.1225	8.5916	0	0	1.8387	0	0	0	0	0	2.8929	0	0	0	0	0	0	0	0	0	0	0	0	0	0	0	0	0	0	7.8478	7.7316	0	0	0	0	0	0	0	0	0	0	0	0	0	2.2428	2.2351	0
Solyc05g013820	Proteasome subunit beta type (AHRD V1 ***- D7LPH0_ARALY)	6.2634	5.415	8.5916	0	0	0	0	0	0	0	0	0	0	0	0	0	0	0	0	0	0	0	0	0	0	0	0	0	0	0	5.2319	5.1544	14.96	0	0	0	0	0	0	0	0	0	0	0	0	0	0	0
Solyc08g080640	NP24	15.658	13.537	8.5916	0	0	0	0	0	0	0	0	0	0	0	0	0	0	0	0	0	0	0	0	0	0	0	0	0	0	0	0	0	18.7	0	0	0	0	0	0	0	0	0	0	0	0	0	0	0
Solyc11g044910	Beta-xylosidase 1 (AHRD V1 ***- D7MNR6_ARALY)	21.922	10.83	2.1479	0	0	0	0	0	0	0	0	0	0	0	0	0	0	0	0	0	0	0	0	0	0	0	0	0	0	0	2.6159	5.1544	11.22	0	0	0	0	0	0	0	0	0	0	0	0	0	0	0
Solyc07g005330	Glucan endo-1 3-beta-glucosidase (AHRD V1 ***- B6U1F1_MAIZE)	6.2634	8.1225	0	4.2686	0	1.8387	2.4068	2.4068	2.4315	2.6369	3.24	2.8929	1.986	3.0644	3.4188	1.5358	0	0	4.1253	0	0	1.7711	1.7711	0	1.9272	0	1.9881	0	0	0	0	2.5772	0	0	0	0	0	0	2.9414	0	0	1.93	1.4774	0	0	0	0	0
Solyc07g016150	Elongation factor 1-beta (AHRD V1 ***- D7KES3_ARALY)	6.2634	5.415	8.5916	0	0	0	0	0	0	0	0	0	0	0	0	0	0	0	0	0	0	0	0	0	0	0	0	0	0	0	5.2319	7.7316	11.22	0	0	0	0	0	0	0	0	0	0	0	0	0	0	0
Solyc08g078850	L-lactate dehydrogenase (AHRD V1 **** Q96569_SOLLC)	0	2.7075	17.183	0	0	0	0	0	0	0	0	0	0	0	0	0	0	0	0	0	0	0	0	0	0	0	0	0	0	0	7.8478	5.1544	0	0	0	0	0	0	0	0	0	0	0	0	0	0	0	0
Solyc02g093310	MAP-like protein kinase (AHRD V1 **-- O23190_ARATH)	0	0	0	2.1343	2.0551	0	0	0	0	1.7579	1.62	0	1.324	1.5322	0	1.5358	1.8894	0	0	0	1.7869	2.6566	2.6566	4.3182	1.2848	2.8924	1.9881	2.3383	2.8669	2.5494	0	0	0	0	0	0	2.3292	2.2983	1.4707	3.0501	1.7322	1.2867	1.4774	1.5533	3.2603	2.2428	2.2351	3.1523
Solyc08g079170	Stress-induced protein sti1-like protein (AHRD V1 **-- Q9STH1_ARATH)	3.1317	2.7075	6.4437	0	0	0	0	0	0	0	0	0	0	0	0	0	0	0	0	0	0	0	0	0	0	0	0	0	0	0	13.08	10.309	7.4802	0	0	0	0	0	0	0	0	0	0	0	0	0	2.2351	0
Solyc07g064800	Dihydrolipoyllysine-residue succinyltransferase component of 2-oxoglutarate dehydrogenase complex	0	10.83	15.035	0	0	0	0	0	0	0	0	0	0	0	0	0	0	0	0	0	0	0	0	0	0	0	0	0	0	0	10.464	7.7316	0	0	0	0	0	0	0	0	0	0	0	0	0	0	0	0
Solyc04g049330	V-type proton ATPase subunit G 1 (AHRD V1 ***- VATG1_TOBAC)	9.3951	0	6.4437	0	0	0	0	0	0	0	0	0	0	0	0	0	0	0	0	0	0	0	0	0	0	0	0	0	0	0	5.2319	2.5772	11.22	0	0	0	0	0	0	0	0	0	0	0	0	0	3.3527	0
Solyc08g041870	Aspartate aminotransferase (AHRD V1 **** Q2XTE6_SOLTU)	6.2634	2.7075	2.1479	2.1343	0	1.8387	0	0	0	3.5158	1.62	2.8929	2.648	1.5322	0	1.5358	2.8341	0	0	0	1.7869	0	0	0	0	0	0	0	0	0	2.6159	2.5772	7.4802	0	0	0	0	0	1.4707	0	0	0	0	0	0	1.4952	0	0
Solyc06g011280	Elongation factor 1-gamma (AHRD V1 ***- B7SDI2_ORYSJ)	6.2634	2.7075	8.5916	3.2014	0	2.758	0	0	0	0	0	0	0	0	0	0	0	0	0	0	0	0	0	0	0	0	0	0	0	0	7.8478	5.1544	7.4802	0	0	0	0	0	0	0	0	0	0	0	0	1.4952	3.3527	0
Solyc07g016200	Proteasome subunit beta type (AHRD V1 ***- B9SPS6_RICCO)	6.2634	5.415	4.2958	0	0	0	0	0	0	0	0	0	0	0	0	0	0	0	0	0	0	0	0	0	0	0	0	0	0	0	5.2319	7.7316	11.22	0	0	0	0	0	0	0	0	0	0	0	0	0	0	0
Solyc03g078400	Actin (AHRD V1 ***- Q7XZJ2_GOSHI)	0	0	34.366	0	0	0	0	0	0	0	0	0	0	0	0	0	0	0	0	0	0	0	0	0	0	0	0	0	0	0	0	30.927	0	0	0	0	0	0	0	0	0	0	0	0	0	0	0	0
Solyc09g092380	Adenosylhomocysteinase (AHRD V1 **** Q2XTD0_SOLTU)	0	0	8.5916	2.1343	0	0	0	0	0	0	0	0	0	0	0	0	0	0	0	0	0	0	0	0	0	0	0	0	0	0	10.464	7.7316	11.22	0	0	0	0	0	0	0	0	0	0	0	0	0	0	0
Solyc03g113490	HIPL1 protein-like	0	0	0	2.1343	2.0551	2.758	2.4068	2.4068	0	1.7579	1.62	1.9286	0	1.5322	0	1.5358	1.8894	0	0	2.92	1.7869	1.7711	1.7711	2.1591	1.9272	2.8924	1.9881	2.3383	3.5836	3.1868	0	0	0	3.4875	0	0	0	0	1.4707	0	0	0	2.9548	2.3299	2.4452	0	0	2.1015
Solyc11g066270	Xyloglucan endotransglucosylase/hydrolase 9 (AHRD V1 ***- C0	0	0	0	2.1343	2.0551	1.8387	3.6101	3.6101	3.6472	2.6369	2.43	2.8929	1.986	2.2983	3.4188	2.3038	2.8341	0	4.1253	2.92	0	1.7711	1.7711	0	0	0	0	0	0	0	0	0	0	3.4875	0	0	2.3292	0	1.4707	3.0501	0	1.2867	0	0	0	0	0	0
Solyc06g073280	LL-diaminopimelate aminotransferase (AHRD V1 **** A8IW39_CHLRE)	3.1317	2.7075	10.74	0	0	0	0	0	0	0	0	0	0	0	0	0	0	0	0	0	0	0	0	0	0	0	0	0	0	0	7.8478	10.309	0	0	0	0	0	0	0	0	0	0	0	0	0	0	0	0
Solyc01g028810	chaperonin (AHRD V1 ***- B4VMY1_9CYAN)	0	5.415	10.74	0	0	0	0	0	0	0	0	0	0	0	0	0	0	0	0	0	0	0	0	0	0	0	0	0	0	0	10.464	7.7316	0	0	0	0	0	0	0	0	0	0	0	0	0	0	0	0
Solyc07g053280	Ketol-acid reductoisomerase (AHRD V1 ***- D6QSY0_CATRO)	3.1317	5.415	4.2958	0	0	0	0	0	0	0	0	0	0	0	0	0	0	0	0	0	0	0	0	0	0	0	0	0	0	0	5.2319	7.7316	11.22	0	0	0	0	0	0	0	0	0	0	0	0	0	0	0
Solyc05g056540	Alcohol dehydrogenase-like protein (AHRD V1 **** Q8LDF7_ARATH)	3.1317	10.83	6.4437	0	0	0	0	0	0	0	0	0	0	0	0	0	0	0	0	0	0	0	0	0	0	0	0	0	0	0	0	0	11.22	0	0	0	0	0	0	0	0	0	0	0	0	0	0	0
Solyc02g065170	Laccase-22 (AHRD V1 **-- LAC22_ORYSJ)	0	0	0	6.4029	3.0826	2.758	3.6101	3.6101	4.863	2.6369	2.43	2.8929	3.3101	3.8305	3.4188	3.0717	0	0	0	0	0	0	0	0	0	0	0	0	0	0	0	5.1544	0	0	0	0	3.4938	0	2.2061	0	0	0	0	0	0	0	0	0
Solyc04g073990	Annexin (AHRD V1 ***- Q42657_CAPAN)	6.2634	0	17.183	0	0	1.8387	0	0	0	0	0	1.9286	0	0	0	0	0	0	0	0	0	0	0	0	0	0	0	0	0	0	0	0	7.4802	0	0	0	0	0	0	0	0	0	0	0	0	0	3.3527	0
Solyc02g083460	Aspartyl protease family protein (AHRD V1 **-- D7LAA8_ARALY)	0	0	0	0	3.0826	1.8387	0	0	0	2.6369	1.62	1.9286	1.324	0	0	1.5358	1.8894	0	0	0	0	0	0	0	3.212	3.6155	1.9881	3.8971	2.1502	2.5494	0	0	0	0	0	0	0	3.4475	1.4707	0	1.7322	2.5734	1.4774	1.5533	3.2603	0	0	3.1523
Solyc09g090990	PR10 protein (AHRD V3.3 *** K4CWC5_SOLLC)	0	0	8.5916	0	0	0	0	0	0	0	0	0	0	0	0	0	0	0	0	0	0	0	0	0	0	0	0	0	0	0	20.928	5.1544	3.7401	0	0	0	0	0	0	0	0	0	0	0	0	0	0	0
Solyc08g081010	Glutamate-cysteine ligase (AHRD V1 **** Q7Y0R4_BRAJU)	6.2634	0	12.887	0	0	0	0	0	0	0	0	0	0	0	0	0	0	0	0	0	0	0	0	0	0	0	0	0	0	0	10.464	7.7316	0	0	0	0	0	0	0	0	0	0	0	0	0	0	0	0
Solyc01g007740	Peroxiredoxin (AHRD V1 **-- Q9FE12_PHAVU)	0	8.1225	8.5916	0	0	0	0	0	0	0	0	0	0	0	0	0	0	0	0	0	0	0	0	0	0	0	0	0	0	0	5.2319	2.5772	11.22	0	0	0	0	0	0	0	0	0	0	0	0	0	0	0
Solyc10g078890	Peroxidase (AHRD V1 ***- A9PD65_POPTR)	0	0	0	3.2014	0	0	0	0	0	3.5158	2.43	4.8215	2.648	2.2983	0	0	0	3.7981	4.1253	0	0	4.4277	4.4277	0	1.9272	0	1.3254	0	0	0	0	0	0	0	0	0	0	0	2.2061	0	0	1.2867	1.4774	0	0	2.2428	3.3527	0
Solyc09g007250	60S ribosomal protein L4/L1 (AHRD V1 ***- D7L8A9_ARALY)	0	10.83	0	0	0	0	0	0	0	0	0	0	0	0	0	0	0	0	0	0	0	0	0	0	0	0	0	0	0	0	0	0	11.22	0	0	0	0	0	0	0	0	0	0	0	0	0	0	0
Solyc02g063070	14-3-3 protein beta/alpha-1 (AHRD V1 **-- 143B1_DANRE)	0	0	8.5916	2.1343	0	4.5966	0	0	0	0	0	0	0	0	0	0	0	0	0	0	0	0	0	0	0	0	0	0	0	0	0	0	7.4802	5.2313	0	0	0	0	0	0	0	0	0	0	0	0	5.5879	0
Solyc01g059980	(1->3)-beta-glucan endohydrolase B	0	2.7075	6.4437	0	0	0	2.4068	2.4068	3.6472	0	0	0	1.324	1.5322	0	2.3038	0	0	0	0	2.6803	0	0	0	0	0	0	0	0	0	2.6159	0	0	5.2313	0	0	0	0	0	0	0	0	0	0	0	5.2333	0	0
Solyc10g082030	Peroxiredoxin (AHRD V1 **-- Q9FE12_PHAVU)	9.3951	8.1225	6.4437	0	0	0	0	0	0	0	0	0	0	0	0	0	0	0	0	0	0	0	0	0	0	0	0	0	0	0	5.2319	5.1544	7.4802	0	0	0	0	0	0	0	0	0	0	0	0	0	0	0
Solyc04g081570	Chaperone protein htpG (AHRD V1 **-- HTPG_MYCA1)	3.1317	0	8.5916	0	0	0	0	0	0	0	0	0	0	0	0	0	0	0	0	0	0	0	0	0	0	0	0	0	0	0	7.8478	12.886	3.7401	0	0	0	0	0	0	0	0	0	0	0	0	0	0	0
Solyc01g073970	Histone H3 (AHRD V1 ***- D8L9K7_WHEAT)	15.658	8.1225	4.2958	0	0	0	0	0	0	0	0	0	0	0	0	0	0	0	0	0	0	0	0	0	0	0	0	0	0	0	2.6159	5.1544	7.4802	0	0	0	0	0	0	0	0	0	0	0	0	0	0	0
Solyc09g010210	Endoglucanase 1 (AHRD V1 ***- B6TRZ3_MAIZE)	0	0	2.1479	0	0	0	0	0	2.4315	1.7579	6.48	4.8215	3.3101	3.8305	5.1282	4.6075	0	3.7981	4.1253	0	0	4.4277	4.4277	0	1.2848	0	0	0	0	0	0	0	0	0	0	0	0	0	2.2061	0	0	0	0	0	0	0	0	0
Solyc02g077040	Pip1	0	0	0	5.3357	4.1101	4.5966	0	0	7.2945	1.7579	1.62	3.8572	1.986	0	0	2.3038	0	0	0	0	0	0	0	0	2.5696	0	1.3254	0	0	1.2747	0	0	0	0	0	0	2.3292	2.2983	0	0	0	0	1.4774	3.1065	0	0	0	0
Solyc07g020860	Peroxiredoxin (AHRD V1 **-- D2D300_GOSHI)	3.1317	5.415	6.4437	2.1343	0	0	0	0	0	0	0	0	1.324	0	0	1.5358	0	0	0	0	0	0	0	0	0	0	0	0	0	0	7.8478	2.5772	0	0	0	0	0	0	0	0	0	0	0	0	0	2.2428	2.2351	0
Solyc06g050130	Alpha-galactosidase-like protein (AHRD V1 **** Q9LYL2_ARATH)	9.3951	8.1225	6.4437	0	0	0	0	0	0	0	0	0	0	0	0	0	0	0	0	0	0	0	0	0	0	0	0	0	0	0	5.2319	5.1544	0	0	0	0	0	0	0	0	0	0	0	0	0	0	0	0
Solyc03g114890	COBRA-like protein (AHRD V1 ***- B6E8Y8_9MYRT)	0	0	0	0	0	0	2.4068	2.4068	0	4.3948	4.05	5.7858	3.9721	3.8305	3.4188	2.3038	0	3.7981	2.7502	0	0	2.6566	2.6566	0	0	0	0	0	0	0	0	0	0	0	0	0	0	0	4.4122	3.0501	0	1.93	0	0	0	0	0	0
Solyc05g006520	Pyruvate dehydrogenase E1 component alpha subunit (AHRD V1 ***- B6TMS5_MAIZE)	0	8.1225	8.5916	0	0	0	0	0	0	0	0	0	0	0	0	0	0	0	0	0	0	0	0	0	0	0	0	0	0	0	10.464	5.1544	0	0	0	0	0	0	0	0	0	0	0	0	0	0	0	0
Solyc05g054120	Cysteine proteinase inhibitor (AHRD V1 *-*- Q9ARH0_DIACA)	3.1317	0	2.1479	3.2014	3.0826	1.8387	0	0	2.4315	2.6369	2.43	1.9286	1.986	2.2983	3.4188	2.3038	0	3.7981	4.1253	0	0	2.6566	2.6566	0	1.2848	0	1.3254	0	0	0	0	0	0	0	0	0	0	0	1.4707	3.0501	0	0	0	0	0	0	0	0
Solyc11g011340	Alcohol dehydrogenase (AHRD V1 ***- Q8KRC3_MYXXA)	0	0	4.2958	0	0	0	0	0	0	0	0	0	0	0	0	0	0	0	0	0	0	0	0	0	0	0	0	0	0	0	10.464	7.7316	0	0	0	0	0	0	0	0	0	0	0	0	0	0	0	0
Solyc02g087800	Aldose 1-epimerase-like isoform X1	0	0	0	0	0	0	4.8135	4.8135	2.4315	4.3948	5.67	3.8572	4.6341	3.8305	0	5.3754	0	0	4.1253	0	0	2.6566	2.6566	0	0	0	0	0	0	0	0	0	0	0	0	0	0	0	3.6768	0	0	0	0	0	0	0	0	0
Solyc11g011470	NADH-ubiquinone oxidoreductase subunit (AH	3.1317	8.1225	8.5916	0	0	0	0	0	0	0	0	0	0	0	0	0	0	0	0	0	0	0	0	0	0	0	0	0	0	0	5.2319	5.1544	3.7401	0	0	0	0	0	0	0	0	0	0	0	0	0	0	0
Solyc08g013860	NAD-dependent malic enzyme 2 (AHRD V1 ***- C2WKU6_BACCE)	3.1317	5.415	4.2958	0	0	0	0	0	0	0	0	0	0	0	0	0	0	0	0	0	0	0	0	0	0	0	0	0	0	0	7.8478	7.7316	7.4802	0	0	0	0	0	0	0	0	0	0	0	0	0	0	0
Solyc10g086010	60S ribosomal protein L4/L1 (AHRD V1 ***- D7L8A9_ARALY)	0	8.1225	0	0	0	0	0	0	0	0	0	0	0	0	0	0	0	0	0	0	0	0	0	0	0	0	0	0	0	0	10.464	18.041	0	0	0	0	0	0	0	0	0	0	0	0	0	0	0	0
Solyc08g005000	Glucan endo-1 3-beta-glucosidase 3 (AHRD V1 ***- B6TLN1_MAIZE)	0	0	0	0	0	0	0	0	0	0	2.43	0	1.324	2.2983	0	0	0	0	0	0	2.6803	1.7711	1.7711	0	0	1.4462	1.9881	2.3383	2.1502	0	0	0	0	0	0	0	0	2.2983	0	0	2.5982	1.93	2.2161	2.3299	2.4452	2.2428	2.2351	4.2031
Solyc03g093360	Wound/stress protein (AHRD V1 **-- Q672Q3_SOLLC)	6.2634	8.1225	4.2958	0	0	1.8387	0	0	0	0	0	0	0	0	0	0	0	0	0	0	0	0	0	0	0	0	0	0	0	1.2747	7.8478	10.309	3.7401	0	0	0	0	0	0	0	0	0	0	0	0	0	0	0
Solyc06g062280	DSBA oxidoreductase (AHRD V1 ***- A4T4K6_MYCGI)	6.2634	10.83	2.1479	0	0	0	0	0	0	0	0	0	0	0	0	0	0	0	0	0	0	0	0	0	0	0	0	0	0	0	5.2319	5.1544	0	0	0	0	0	0	0	0	0	0	0	0	0	0	0	0
Solyc06g072230	Kunitz trypsin inhibitor (AHRD V1 **** B8Y888_TOBAC)	0	0	0	0	3.0826	0	2.4068	2.4068	2.4315	1.7579	3.24	0	1.986	2.2983	0	3.0717	3.7788	0	0	0	1.7869	0	0	0	0	0	0	0	0	0	0	0	0	3.4875	0	0	4.6584	0	2.9414	4.5751	0	0	2.9548	0	0	1.4952	0	0
Solyc08g075690	Acyl-CoA-binding protein (AHRD V1 ***- Q8RVT5_PANGI)	9.3951	0	17.183	0	0	0	0	0	0	0	0	0	0	0	0	0	0	0	0	0	0	0	0	0	0	0	0	0	0	0	2.6159	2.5772	11.22	0	0	0	0	0	0	0	0	0	0	0	0	0	0	0
Solyc02g068900	Glutathione transferase (AHRD V1 **** Q2KKB6_THLCA)	3.1317	10.83	8.5916	0	0	1.8387	0	0	0	0	0	0	0	0	0	0	0	0	0	0	0	0	0	0	0	0	0	0	0	0	5.2319	7.7316	0	0	0	0	0	0	0	0	0	0	0	0	0	0	3.3527	0
Solyc01g005560	Isocitrate dehydrogenase (AHRD V1 ***- D2D324_GOSHI)	0	5.415	10.74	0	0	0	0	0	0	0	0	0	0	0	0	0	0	0	0	0	0	0	0	0	0	0	0	0	0	0	10.464	5.1544	0	0	0	0	0	0	0	0	0	0	0	0	0	0	0	0
Solyc09g073000	Elongation factor Tu (AHRD V1 **** B9SFP0_RICCO)	3.1317	0	8.5916	0	0	0	0	0	0	0	0	0	0	0	0	0	0	0	0	0	0	0	0	0	0	0	0	0	0	0	7.8478	7.7316	3.7401	0	0	0	0	0	0	0	0	0	0	0	0	0	0	0
Solyc12g005080	Dihydrolipoyllysine-residue succinyltransferase component of 2-oxoglutarate dehydro	6.2634	8.1225	10.74	0	0	0	0	0	0	0	0	0	0	0	0	0	0	0	0	0	0	0	0	0	0	0	0	0	0	0	7.8478	7.7316	0	0	0	0	0	0	0	0	0	0	0	0	0	0	0	0
Solyc02g084920	Proteasome subunit beta type (AHRD V1 ***- C6SY64_SOYBN)	6.2634	2.7075	6.4437	0	0	0	0	0	0	0	0	0	0	0	0	0	0	0	0	0	0	0	0	0	0	0	0	0	0	0	7.8478	10.309	3.7401	0	0	0	0	0	0	0	0	0	0	0	0	0	0	0
Solyc07g047790	Chaperone protein htpG (AHRD V1 ***- HTPG_IDILO)	0	5.415	10.74	0	0	0	0	0	0	0	0	0	0	0	0	0	0	0	0	0	0	0	0	0	0	0	0	0	0	0	7.8478	5.1544	0	0	0	0	0	0	0	0	0	0	0	0	0	0	0	0
Solyc10g049970	Kynurenine formamidase (AHRD V1 **-- D7BCL0_MEISD)	6.2634	0	0	0	0	0	2.4068	2.4068	2.4315	1.7579	1.62	0	2.648	3.0644	3.4188	4.6075	1.8894	0	0	0	0	1.7711	1.7711	0	0	0	0	0	0	0	0	0	0	0	0	0	0	2.2983	1.4707	0	0	1.2867	0	0	0	2.2428	0	0
Solyc06g062950	Subtilisin-like protease (AHRD V1 **-- A9XG40_TOBAC)	0	2.7075	4.2958	2.1343	0	0	0	0	0	0	0	3.8572	1.324	0	0	0	0	0	0	0	2.6803	0	0	2.1591	1.9272	0	1.9881	3.8971	1.4334	4.4615	2.6159	0	7.4802	0	0	0	0	0	0	0	0	0	0	0	0	0	0	0
Solyc02g092820	Indole-3-acetic acid-amido synthetase GH3.8 (AHRD V1 **** B6U4E2_MAIZE)	3.1317	5.415	0	0	0	0	0	0	0	0	0	0	0	0	0	0	0	0	0	0	0	0	0	0	0	0	0	0	0	0	7.8478	7.7316	14.96	0	0	0	0	0	0	0	0	0	0	0	0	0	0	0
Solyc04g074410	Os06g0220000 protein (Fragment) (AHRD V1 ***- Q0DDJ2_ORYSJ)	0	8.1225	4.2958	0	0	0	0	0	0	2.6369	3.24	0	3.3101	4.5966	0	3.0717	0	0	5.5004	0	0	4.4277	4.4277	0	0	0	0	0	0	0	0	0	0	0	0	0	0	0	4.4122	0	0	0	0	0	0	0	0	0
Solyc02g087250	Group II intron splicing factor CRS1-like (AHRD V1 *--- Q5JK63_ORYSJ)	3.1317	5.415	0	0	0	0	2.4068	2.4068	0	0	1.62	0	1.324	1.5322	0	2.3038	0	0	0	0	0	0	0	0	3.212	0	0	1.5588	2.1502	1.9121	0	0	3.7401	0	0	0	0	0	1.4707	0	1.7322	1.2867	0	1.5533	2.4452	1.4952	0	0
Solyc02g024050	Ferredoxin--NADP reductase (AHRD V1 ***- B9SB31_RICCO)	0	0	0	2.1343	0	1.8387	3.6101	3.6101	2.4315	1.7579	0	1.9286	1.324	0	3.4188	1.5358	0	3.7981	2.7502	2.92	3.5738	0	0	0	0	0	0	0	0	1.2747	0	0	0	0	0	0	0	0	0	0	0	0	0	0	0	2.2428	0	2.1015
Solyc05g007940	Ribonuclease T2 (AHRD V1 ***- Q9ZQX1_CICAR)	6.2634	2.7075	6.4437	0	0	0	0	0	0	0	0	0	0	0	0	0	0	0	0	0	0	0	0	0	0	0	0	0	0	0	7.8478	5.1544	7.4802	0	0	0	0	0	0	0	0	0	0	0	0	0	0	0
Solyc02g086240	50S ribosomal protein L5 (AHRD V1 ***- RL5_XANP2)	6.2634	2.7075	0	0	0	0	0	0	0	0	0	0	0	0	0	0	0	0	0	0	0	0	0	0	0	0	0	0	0	0	5.2319	5.1544	7.4802	0	0	0	0	0	0	0	0	0	0	0	0	0	0	0
Solyc02g078100	pistil extensin-like protein (Fragment) (AHRD V1 *-*- Q49I33_NICPL)	9.3951	0	0	0	0	0	2.4068	2.4068	0	3.5158	2.43	0	2.648	1.5322	0	3.8396	0	0	2.7502	0	0	0	0	0	1.9272	0	0	0	0	0	0	0	3.7401	0	0	0	0	0	4.4122	0	0	3.8601	0	0	1.6301	0	0	0
Solyc07g045440	Fasciclin-like arabinogalactan protein 19 (AHRD V1 ***- A9XTM4_GOSHI)	0	0	0	5.3357	7.1927	4.5966	0	0	0	0	0	0	1.324	0	0	0	0	0	0	0	0	0	0	0	3.8544	4.3386	3.9761	0	0	3.8242	0	0	0	0	0	0	0	0	0	0	2.5982	0	3.6935	1.5533	0	0	0	0
Solyc09g064450	NADH dehydrogenase (Ubiquinone) (AHRD V1 **** D7FUY2_ECTSI)	3.1317	2.7075	6.4437	0	0	0	0	0	0	0	0	0	0	0	0	0	0	0	0	0	0	0	0	0	0	0	0	0	0	0	10.464	5.1544	3.7401	0	0	0	0	0	0	0	0	0	0	0	0	0	0	0
Solyc12g088720	Polyadenylate-binding protein 2 (AHRD V1 ***- B6U	6.2634	2.7075	2.1479	0	0	0	0	0	0	0	0	0	0	0	0	0	0	0	0	0	0	0	0	0	0	0	0	0	0	0	7.8478	10.309	0	0	0	0	0	0	0	0	0	0	0	0	0	0	0	0
Solyc10g083720	Pyruvate kinase (AHRD V1 ***- Q94KE3_ARATH)	0	5.415	4.2958	0	0	0	0	0	0	0	0	0	0	0	0	0	0	0	0	0	0	0	0	0	0	0	0	0	0	0	5.2319	7.7316	0	0	0	0	0	0	0	0	0	0	0	0	0	0	0	0
Solyc03g118030	Uncharacterized protein LOC101246703 isoform X1	6.2634	8.1225	2.1479	0	0	0	0	0	0	0	0	0	0	0	0	0	0	0	0	0	0	0	0	0	0	0	0	0	0	1.2747	2.6159	5.1544	11.22	0	0	0	0	0	0	0	0	0	0	0	0	0	0	0
Solyc01g100320	Thioredoxin/protein disulfide isomerase (AHRD V1 **** Q2U681_ASPOR)	3.1317	5.415	4.2958	0	0	0	0	0	0	0	0	0	0	0	0	0	0	0	0	0	0	0	0	0	0	0	0	0	0	0	5.2319	5.1544	3.7401	0	0	0	0	0	0	0	0	0	0	0	0	1.4952	2.2351	0
Solyc08g079980	Subtilisin-like protease SBT1.7	0	0	0	0	0	0	0	0	0	0	0	0	0	0	0	0	0	0	0	0	2.6803	0	0	0	1.2848	1.4462	3.3134	4.6765	3.5836	3.1868	0	0	0	5.2313	2.9632	2.9632	0	0	0	0	1.7322	0	2.2161	2.3299	1.6301	0	2.2351	0
Solyc05g053300	Dihydrolipoyl dehydrogenase (AHRD V1 ***- Q8GT30_SOLLC)	0	0	0	3.2014	0	2.758	0	0	0	0	0	0	0	0	0	0	0	0	0	0	1.7869	0	0	0	0	0	0	1.5588	2.8669	3.1868	7.8478	0	0	5.2313	0	0	0	0	0	0	0	0	0	0	0	4.4857	3.3527	2.1015
Solyc01g106080	Methylmalonate-semialdehyde dehydrogenase (AHRD V1 **** D3BUA7_POLPA)	3.1317	5.415	4.2958	0	0	0	0	0	0	0	0	0	0	0	0	0	0	0	0	0	0	0	0	0	0	0	0	0	0	0	7.8478	5.1544	7.4802	0	0	0	0	0	0	0	0	0	0	0	0	0	0	0
Solyc09g091840	Glutathione-disulfide reductase (AHRD V1 **** Q1D9Y5_MYXXD)	0	0	0	0	0	0	0	0	0	0	0	1.9286	0	0	0	0	0	0	0	0	1.7869	0	0	0	0	0	1.3254	2.3383	0	2.5494	5.2319	7.7316	3.7401	0	0	0	0	0	0	0	0	0	0	0	0	0	0	0
Solyc09g075450	Fumarate hydratase class II (AHRD V1 ***- C5GAL1_AJEDR)	3.1317	2.7075	8.5916	0	0	0	0	0	0	0	0	0	0	0	0	0	0	0	0	0	0	0	0	0	0	0	0	0	0	0	7.8478	5.1544	0	0	0	0	0	0	0	0	0	0	0	0	0	0	0	0
Solyc03g019690	Kunitz-type protease inhibitor (AHRD V1 **** Q3S477_SOLTU)	0	0	0	2.1343	2.0551	0	0	0	0	0	1.62	2.8929	1.324	0	0	1.5358	0	0	0	4.38	2.6803	1.7711	1.7711	0	1.9272	1.4462	1.3254	2.3383	2.1502	2.5494	2.6159	0	0	0	0	0	0	0	0	0	0	0	0	1.5533	0	2.9905	0	0
Solyc08g080630	Chymotrypsin inhibitor-2 (AHRD V1 *-*- A8V413_HORSP)	0	0	8.5916	0	0	0	0	0	0	0	0	0	0	0	0	0	0	0	0	0	0	0	0	0	2.5696	0	0	0	0	0	0	0	11.22	0	0	0	0	0	0	0	0	0	0	0	0	2.9905	0	0
Solyc08g081910	V-type proton ATPase subunit E (AHRD V3.3 *** VATE_CITUN)	6.2634	5.415	6.4437	0	0	0	0	0	0	0	0	0	0	0	0	0	0	0	0	0	0	0	0	0	0	0	0	0	0	0	5.2319	2.5772	7.4802	0	0	0	0	0	0	0	0	0	0	0	0	0	0	0
Solyc06g083340	Wound-induced basic protein (AHRD V1 ***- PR4_PHAVU)	6.2634	0	4.2958	0	0	0	0	0	0	0	0	0	0	0	0	0	0	0	0	0	0	0	0	0	0	0	0	0	0	0	5.2319	0	11.22	0	0	0	0	0	0	0	0	0	0	0	0	0	0	0
Solyc01g109660	Glycine-rich RNA-binding protein	0	2.7075	4.2958	2.1343	0	0	0	0	0	0	0	0	0	0	0	0	0	0	0	0	0	0	0	0	0	0	0	0	0	0	2.6159	5.1544	7.4802	0	0	0	0	0	0	0	0	0	0	0	0	0	0	0
Solyc03g117690	Aspartyl protease family protein At5g10770	0	0	0	0	0	1.8387	0	0	0	0	0	0	1.324	1.5322	0	0	1.8894	0	0	0	1.7869	1.7711	1.7711	2.1591	1.2848	3.6155	2.6507	2.3383	1.4334	3.1868	0	0	0	0	0	0	0	0	1.4707	0	2.5982	1.93	2.2161	0	1.6301	0	0	3.1523
Solyc09g064940	Phenazine biosynthesis protein PhzF family (AHRD V1 ***- B4VKV9_9CYAN)	0	8.1225	2.1479	0	0	0	0	0	0	0	0	0	0	0	0	0	0	0	0	0	0	0	0	0	0	0	0	0	0	0	5.2319	2.5772	3.7401	0	0	0	0	0	0	0	0	0	0	0	0	0	0	0
Solyc01g089970	Nucleoside diphosphate kinase (AHRD V1 ***- Q3Y5A4_SOLCH)	0	0	4.2958	0	0	0	0	0	0	0	0	0	0	0	0	0	0	0	0	0	0	0	0	0	0	0	0	0	0	0	10.464	5.1544	0	0	0	0	0	0	0	0	0	0	0	0	0	1.4952	2.2351	0
Solyc05g046290	Xyloglucan endotransglucosylase/hydrolase	0	0	0	0	0	0	0	0	0	0	0	0	0	0	0	0	0	0	0	0	0	0	0	0	0	1.4462	0	6.2354	7.884	3.8242	0	0	0	0	2.9632	2.9632	0	0	0	0	0	0	2.2161	1.5533	4.0754	2.9905	0	7.3554
Solyc04g080610	Ornithine carbamoyltransferase (AHRD V1 **** Q9SEX4_CANLI)	12.527	2.7075	2.1479	0	0	0	0	0	0	0	0	0	0	0	0	0	0	0	0	0	0	0	0	0	0	0	0	0	0	0	2.6159	7.7316	3.7401	0	0	0	0	0	0	0	0	0	0	0	0	0	0	0
Solyc07g006870	Xyloglucan endotransglucosylase/hydrolase 8 (AHRD V1 **** C0IRI1_MALDO); contains Interpro domain(s) IPR016455 Xyloglucan endotransglucosylase/hydrolase	0	0	0	0	0	0	0	0	0	0	0	0	0	1.5322	0	0	0	0	0	0	2.6803	1.7711	1.7711	3.2386	1.2848	2.8924	1.9881	3.1177	3.5836	3.1868	0	0	0	0	0	0	0	0	1.4707	0	0	1.2867	2.2161	1.5533	1.6301	2.2428	0	3.1523
Solyc02g090490	Patatin	0	0	0	4.2686	3.0826	2.758	3.6101	3.6101	2.4315	2.6369	2.43	1.9286	1.986	2.2983	0	0	2.8341	0	0	0	2.6803	0	0	0	0	0	0	0	0	0	0	0	0	0	0	0	0	0	2.2061	0	0	0	0	0	1.6301	0	0	2.1015
Solyc06g065010	GDSL esterase/lipase 1 (AHRD V1 **** GLIP1_ARATH)	0	0	0	0	0	0	2.4068	2.4068	4.863	1.7579	2.43	2.8929	1.986	2.2983	3.4188	1.5358	0	3.7981	2.7502	0	0	2.6566	2.6566	0	0	0	0	0	0	0	0	0	0	0	0	0	0	0	2.2061	0	0	1.2867	0	0	0	0	0	0
Solyc04g074440	Protein EXORDIUM-like	0	0	0	0	0	2.758	0	0	0	2.6369	3.24	3.8572	2.648	3.0644	0	3.0717	0	0	5.5004	0	0	4.4277	4.4277	0	0	0	0	0	0	0	0	0	0	0	0	0	0	0	4.4122	0	0	1.2867	0	0	0	0	0	0
Solyc08g077910	Expansin-like protein (AHRD V1 ***- Q0WRS3_ARATH)	0	8.1225	10.74	0	0	0	0	0	0	0	0	0	0	0	0	0	0	0	0	0	0	0	0	0	0	0	0	0	0	0	2.6159	5.1544	0	0	0	0	0	0	0	0	0	0	0	0	0	2.2428	0	0
Solyc11g069040	Lactoylglutathione lyase (AHRD V1 **** B5XCC9_SALSA)	3.1317	2.7075	2.1479	0	0	0	0	0	0	0	0	1.9286	0	0	0	0	0	0	0	2.92	3.5738	1.7711	1.7711	0	2.5696	0	1.9881	1.5588	1.4334	2.5494	2.6159	0	0	0	0	0	0	0	0	0	0	0	0	0	1.6301	0	0	0
Solyc09g011630	putative glutathione S-transferase T2	6.2634	5.415	8.5916	0	0	0	0	0	0	0	0	0	0	0	0	0	0	0	0	0	0	0	0	0	0	0	0	0	0	0	5.2319	5.1544	3.7401	0	0	0	0	0	0	0	0	0	0	0	0	0	0	0
Solyc04g074430	Phi-1 protein (Fragment) (AHRD V1 *-*- Q4LAX0_CAPCH); contains Interpro domain(s) IPR006766 Phosphate-induced protein 1 conserved region	0	5.415	4.2958	0	0	0	0	0	0	0	2.43	1.9286	1.986	2.2983	0	1.5358	0	0	0	0	0	2.6566	2.6566	0	0	0	0	0	0	0	0	5.1544	0	0	0	0	0	0	2.2061	0	0	1.2867	0	0	0	0	0	0
Solyc04g055170	Annexin 2 (AHRD V1 ***- A9X4R2_BRAJU)	9.3951	0	12.887	0	0	0	0	0	0	0	0	0	0	0	0	0	0	0	0	0	0	0	0	0	0	0	0	0	0	0	0	2.5772	3.7401	0	0	0	0	0	0	0	0	0	0	0	0	0	2.2351	0
Solyc04g005160	6-phosphogluconate dehydrogenase decarboxylating (AHRD V1 **** B9N1W	6.2634	2.7075	4.2958	0	0	0	0	0	0	0	0	0	0	0	0	0	0	0	0	0	0	0	0	0	0	0	0	0	0	0	5.2319	2.5772	3.7401	0	0	0	0	0	0	0	0	0	0	0	0	0	0	0
Solyc06g064940	Phosphatidylinositol transfer protein SFH5 (AHRD V1 *--- SFH5_YARLI)	9.3951	5.415	2.1479	0	0	0	0	0	0	0	0	0	0	0	0	0	0	0	0	0	0	0	0	0	0	0	0	0	0	0	0	5.1544	11.22	0	0	0	0	0	0	0	0	0	0	0	0	0	0	0
Solyc08g081530	Reductase (AHRD V1 ***- B5HVX9_9ACTO)	0	5.415	6.4437	0	0	0	0	0	0	0	0	0	0	0	0	0	0	0	0	0	0	0	0	0	0	0	0	0	0	0	5.2319	5.1544	0	0	0	0	0	0	0	0	0	0	0	0	0	0	0	0
Solyc02g091100	Oxalyl-CoA decarboxylase (AHRD V1 **-- D5PWM9_COREQ)	0	0	8.5916	0	0	0	0	0	0	0	0	0	0	0	0	0	0	0	0	0	0	0	0	0	0	0	0	0	0	0	7.8478	5.1544	3.7401	0	0	0	0	0	0	0	0	0	0	0	0	0	0	0
Solyc04g074480	3-deoxy-7-phosphoheptulonate synthase (Phospho-2-dehydro-3-deoxyheptonate aldolase) (D	0	0	4.2958	0	0	0	0	0	0	0	0	0	0	0	0	0	0	0	0	0	0	0	0	0	0	0	0	0	0	0	10.464	2.5772	0	0	0	0	0	0	0	0	0	0	0	0	0	0	0	0
Solyc11g011920	Glutamate decarboxylase (AHRD V1 ***- Q8LKR4_TOBAC)	0	0	6.4437	0	0	0	0	0	0	0	0	0	0	0	0	0	0	0	0	0	0	0	0	0	2.5696	0	1.3254	1.5588	0	0	5.2319	7.7316	0	0	0	0	0	0	0	0	0	0	0	0	0	0	0	0
Solyc04g008740	Pyruvate kinase (AHRD V1 **** Q3S1N4_SOLTU)	0	0	10.74	0	0	0	0	0	0	0	0	0	0	0	0	0	0	0	0	0	0	0	0	0	0	0	0	0	0	0	7.8478	7.7316	0	0	0	0	0	0	0	0	0	0	0	0	0	0	0	0
Solyc04g008280	Regulator of ribonuclease activity A (AHRD V1 ***- B6T0A4_MAIZE)	6.2634	0	4.2958	0	0	0	0	0	0	0	0	0	0	0	0	0	0	0	0	0	0	0	0	0	0	0	0	0	0	0	5.2319	5.1544	0	0	0	0	0	0	0	0	0	0	0	0	0	0	0	0
Solyc01g007330	RbcL	0	0	0	0	0	0	0	0	0	0	0	0	0	0	0	0	0	0	0	0	0	0	0	0	0	0	0	0	0	0	0	0	0	0	5.9264	5.9264	5.823	4.5966	0	0	1.7322	1.2867	1.4774	0	0	0	0	0
Solyc01g107870	Poly(A) RNA binding protein (AHRD V1 **** B2CJ74_9HYPO)	3.1317	0	2.1479	0	0	0	0	0	0	0	0	0	0	0	0	0	0	0	0	0	0	0	0	0	0	0	0	0	0	0	10.464	7.7316	0	0	0	0	0	0	0	0	0	0	0	0	0	0	0	0
Solyc06g060790	3-isopropylmalate dehydratase small subunit (AHRD V1 ***- Q9ZW85_ARATH)	0	8.1225	6.4437	0	0	0	0	0	0	0	0	0	0	0	0	0	0	0	0	0	0	0	0	0	0	0	0	0	0	0	5.2319	2.5772	3.7401	0	0	0	0	0	0	0	0	0	0	0	0	0	0	0
Solyc03g019790	Alpha-galactosidase	0	0	0	0	2.0551	0	0	0	0	0	0	0	0	0	0	0	0	0	0	0	0	0	0	2.1591	1.9272	2.8924	1.3254	1.5588	3.5836	2.5494	0	0	0	0	0	0	0	2.2983	0	0	0	0	1.4774	1.5533	1.6301	0	2.2351	0
Solyc08g081250	Aminopeptidase N (AHRD V1 ***- D5C0C8_NITHN)	0	0	6.4437	0	0	0	0	0	0	0	0	0	0	0	0	0	0	0	0	0	0	0	0	0	0	0	0	0	0	0	10.464	7.7316	0	0	0	0	0	0	0	0	0	0	0	0	0	0	0	0
Solyc01g088080	T-complex protein theta subunit (AHRD V1 ***- A8IF08_CHLRE)	3.1317	0	2.1479	0	0	0	0	0	0	0	0	0	0	0	0	0	0	0	0	0	0	0	0	0	0	0	0	0	0	0	5.2319	5.1544	3.7401	0	0	0	0	0	0	0	0	0	0	0	0	0	0	0
Solyc07g066580	Mercaptopyruvate sulfurtransferase-like protein (AHRD V1 **** C0LIR4_SOLLC)	0	2.7075	2.1479	0	0	0	0	0	0	0	0	0	0	0	0	0	0	0	0	0	0	0	0	0	0	0	0	0	0	0	7.8478	5.1544	3.7401	0	0	0	0	0	0	0	0	0	0	0	0	0	0	0
Solyc01g108840	Protein kinase domain-containing protein	0	0	0	0	0	1.8387	0	0	0	0	0	0	1.324	0	0	0	0	0	0	0	2.6803	0	0	0	1.2848	2.8924	1.9881	3.1177	2.1502	2.5494	0	0	0	0	0	0	0	0	0	0	1.7322	0	1.4774	2.3299	2.4452	1.4952	0	0
Solyc03g025270	rRNA 2&apos-O-methyltransferase fibrillarin (AHRD V1 ***- B6JX17_SCHJY)	3.1317	5.415	4.2958	0	0	0	0	0	0	0	0	0	0	0	0	0	0	0	0	0	0	0	0	0	0	0	0	0	0	0	2.6159	2.5772	3.7401	0	0	0	0	0	0	0	0	0	0	0	0	0	0	0
Solyc06g008620	Protein tolB (AHRD V1 *-*- D3SF14_THISK)	0	0	6.4437	0	0	0	0	0	0	0	0	0	0	0	0	0	0	0	0	0	0	0	0	0	0	0	0	0	0	0	10.464	10.309	0	0	0	0	0	0	0	0	0	0	0	0	0	0	0	0
Solyc06g049080	Superoxide dismutase (AHRD V1 **** A5BR41_VITVI)	6.2634	5.415	6.4437	0	0	0	0	0	0	0	0	0	0	0	0	0	0	0	0	0	0	0	0	0	0	0	0	0	0	0	7.8478	0	3.7401	0	0	0	0	0	0	0	0	0	0	0	0	0	0	0
Solyc11g062130	ADP/ATP translocator	0	0	0	0	0	4.5966	0	0	0	0	0	0	0	0	0	0	0	0	0	0	0	0	0	4.3182	0	0	0	0	0	1.9121	0	0	0	8.7188	0	0	0	0	0	0	0	0	0	0	0	3.7381	7.823	0
Solyc04g011390	Histone H4 (AHRD V1 ***- B6T0P4_MAIZE)	0	0	4.2958	0	0	1.8387	0	0	0	0	0	0	0	0	0	0	0	0	0	0	0	0	0	0	0	0	0	0	0	1.2747	0	0	0	8.7188	0	0	2.3292	0	0	4.5751	0	1.2867	0	0	0	2.9905	2.2351	0
Solyc06g073740	Beta-D-glucosidase (AHRD V1 **** Q7XAS3_GOSHI)	15.658	10.83	8.5916	0	0	0	0	0	0	0	0	0	0	0	0	0	0	0	0	0	0	0	0	0	0	0	0	0	0	0	0	0	0	0	0	0	0	0	0	0	0	0	0	0	0	0	0	0
Solyc03g033620	Probable serine protease EDA2 isoform X1	0	0	0	3.2014	0	2.758	2.4068	2.4068	2.4315	3.5158	1.62	0	2.648	0	0	0	3.7788	0	0	0	2.6803	1.7711	1.7711	2.1591	0	0	0	0	0	1.9121	0	0	0	0	0	0	0	0	0	0	0	0	0	0	0	0	0	0
Solyc04g080590	Proteasome subunit alpha type (AHRD V1 ***- Q8H1Y2_NICBE)	0	2.7075	4.2958	0	0	0	0	0	0	0	0	0	0	0	0	0	0	0	0	0	0	0	0	0	0	0	0	0	0	0	5.2319	5.1544	3.7401	0	0	0	0	0	0	0	0	0	0	0	0	0	0	0
Solyc03g123610	Alanine aminotransferase (AHRD V1 ***- Q6VEJ5_CAPAN)	0	0	4.2958	0	0	1.8387	0	0	0	0	0	0	0	0	0	0	0	0	0	0	0	0	0	0	0	0	0	0	0	0	5.2319	10.309	0	0	0	0	0	0	0	0	0	0	0	0	0	0	2.2351	0
Solyc01g097270	Chitinase (Fragment) (AHRD V1 *--- Q38777_ALLSA)	0	5.415	0	0	0	0	0	0	0	0	0	0	0	0	0	0	0	0	0	0	0	0	0	0	0	0	0	0	0	0	2.6159	7.7316	7.4802	0	0	0	0	0	0	0	0	0	0	0	0	0	0	0
Solyc03g111640	Eukaryotic translation initiation factor 4 gamma 2 (Fragment) (AHRD V1 *--- A3KQB2_DANRE)	0	2.7075	4.2958	0	0	0	0	0	0	0	0	0	0	0	0	0	0	0	0	0	0	0	0	0	0	0	0	0	0	0	7.8478	5.1544	3.7401	0	0	0	0	0	0	0	0	0	0	0	0	0	0	0
Solyc09g090700	Succinate semialdehyde dehydrogenase (AHRD V1 **** B6TPI6_MAIZE)	0	5.415	4.2958	0	0	0	0	0	0	0	0	0	0	0	0	0	0	0	0	0	0	0	0	0	0	0	0	0	0	0	2.6159	5.1544	3.7401	0	0	0	0	0	0	0	0	0	0	0	0	0	0	0
Solyc10g078620	Ribosomal protein S5 (AHRD V1 ***- A8J2I5_CHLRE)	9.3951	0	2.1479	0	0	0	0	0	0	0	0	0	0	0	0	0	0	0	0	0	0	0	0	0	0	0	0	0	0	0	2.6159	5.1544	3.7401	0	0	0	0	0	0	0	0	0	0	0	0	0	0	0
Solyc03g115630	Carbamoyl-phosphate synthase small chain (AHRD V1 ***- B6TJA4_MAIZE)	0	5.415	6.4437	0	0	0	0	0	0	0	0	0	0	0	0	0	0	0	0	0	0	0	0	0	0	0	0	0	0	0	5.2319	5.1544	0	0	0	0	0	0	0	0	0	0	0	0	0	0	0	0
Solyc11g072450	Mitochondrial F0 ATP synthase D chain (AHRD V1 ***- B3TLP5_ELAGV)	0	0	10.74	0	0	0	0	0	0	0	0	0	0	0	0	0	0	0	0	0	0	0	0	0	0	0	0	0	0	0	5.2319	0	7.4802	0	0	0	0	0	0	0	0	0	0	0	0	0	0	0
Solyc10g074500	Isocitrate dehydrogenase (AHRD V1 ***- A3LYS8_PICST)	0	0	6.4437	0	0	0	0	0	0	0	0	0	0	0	0	0	0	0	0	0	0	0	0	0	0	0	0	0	0	0	7.8478	5.1544	0	0	0	0	0	0	0	0	0	0	0	0	0	0	0	0
Solyc03g113800	Betaine aldehyde dehydrogenase (AHRD V1 **** D2DEK8_LYCBA)	3.1317	0	4.2958	0	0	0	0	0	0	0	0	0	0	0	0	0	0	0	0	0	0	0	0	0	0	0	0	0	0	0	0	5.1544	7.4802	0	0	0	0	0	0	0	0	0	0	0	0	0	0	0
Solyc02g067080	UDP-D-glucose dehydrogenase (AHRD V1 ***- D2WK25_GOSHI)	0	0	0	0	0	0	0	0	0	0	0	0	0	0	0	0	0	0	0	0	0	0	0	0	0	0	0	0	0	0	13.08	10.309	0	0	0	0	0	0	0	0	0	0	0	0	0	0	0	0
Solyc09g007640	Serine carboxypeptidase (AHRD V1 ***- A8HP98_CHLRE)	6.2634	2.7075	4.2958	0	0	0	0	0	0	0	0	0	0	0	0	0	0	0	0	0	0	0	0	0	0	0	0	0	0	0	2.6159	5.1544	3.7401	0	0	0	0	0	0	0	0	0	0	0	0	0	0	0
Solyc10g007070	CT099 (Fragment) (AHRD V1 *--- Q30GY4_9SOLN)	3.1317	2.7075	0	0	2.0551	1.8387	0	0	0	0	0	0	0	0	0	0	0	0	0	0	0	0	0	0	0	2.1693	0	1.5588	3.5836	1.9121	2.6159	2.5772	0	0	0	0	0	0	0	0	2.5982	0	1.4774	3.1065	0	0	0	0
Solyc10g086460	Actin (AHRD V1 ***- Q9SAR7_STRAF)	0	0	0	0	0	0	0	0	0	0	0	0	0	0	0	0	0	0	0	0	0	0	0	0	0	0	0	0	0	0	0	0	0	0	0	0	0	0	0	0	0	0	0	0	0	0	0	0
Solyc07g007550	Heparanase-like protein 3 [Source:Projected from Arabidopsis thaliana (AT5G34940) UniProtKB/Swiss-Prot%3BAcc:Q9FZP1]	0	0	0	0	0	0	0	0	0	0	0	0	0	1.5322	0	0	0	0	0	0	0	0	0	0	0	2.1693	0	2.3383	2.1502	3.1868	0	0	0	0	0	0	2.3292	2.2983	0	0	1.7322	0	1.4774	2.3299	2.4452	1.4952	2.2351	2.1015
gi|1485569257|gb|RKF32131	iron-hydroxamate transporter substrate-binding subunit [Agrobacterium tumefaciens]	6.2634	5.415	0	0	0	0	0	0	0	0	0	0	0	0	0	0	0	0	0	0	0	0	0	0	0	0	0	0	0	0	0	5.1544	7.4802	0	0	0	0	0	0	0	0	0	0	0	0	0	0	0
Solyc01g100360	Dihydrolipoyl dehydrogenase (AHRD V1 ***- B5LAW5_CAPAN)	0	0	0	0	0	0	0	0	0	0	0	0	0	0	0	0	0	0	0	0	0	0	0	0	0	0	0	2.3383	1.4334	0	5.2319	2.5772	3.7401	0	0	0	0	0	0	0	0	0	0	0	0	0	0	0
Solyc01g106620	PR1 protein precursor	3.1317	2.7075	6.4437	0	0	0	0	0	0	0	0	0	1.324	0	0	0	0	0	0	0	0	0	0	0	0	0	0	0	0	0	7.8478	7.7316	0	0	0	0	0	0	0	0	0	0	0	0	0	0	0	0
Solyc05g051780	Gamma-glutamyltransferase-like protein (AHRD V1 **** Q9M0G0_ARATH)	3.1317	5.415	0	0	0	0	0	0	0	0	0	0	1.324	0	0	0	0	0	0	0	0	0	0	0	0	0	0	0	0	0	7.8478	5.1544	0	0	0	0	0	0	0	0	0	0	0	0	0	0	0	0
Solyc10g080320	Adenylosuccinate synthetase (AHRD V1 **** Q9FYW9_SOLLC)	0	0	2.1479	0	0	0	0	0	0	0	0	0	0	0	0	0	0	0	0	0	0	0	0	0	0	0	0	0	0	0	5.2319	5.1544	7.4802	0	0	0	0	0	0	0	0	0	0	0	0	0	0	0
Solyc01g090810	Putative expansin-B2 [Source:Projected from Arabidopsis thaliana (AT1G65680) UniProtKB/Swiss-Prot%3BAcc:Q9SHY6]	0	0	0	3.2014	3.0826	0	2.4068	2.4068	2.4315	1.7579	0	1.9286	0	0	0	0	0	0	0	2.92	0	0	0	0	0	0	0	0	0	0	0	0	0	3.4875	2.9632	2.9632	2.3292	0	0	0	0	0	0	0	0	0	0	0
Solyc07g066610	Phosphoglycerate kinase (AHRD V1 ***- O81394_SOLTU)	0	5.415	4.2958	0	0	0	0	0	0	0	0	0	0	0	0	0	0	0	0	0	0	0	0	0	0	0	0	0	0	0	5.2319	0	0	0	0	0	0	0	0	0	0	0	0	0	0	0	0	0
Solyc03g006140	Neutral ceramidase (AHRD V1 **** A9YFM2_WHEAT)	0	5.415	0	0	0	0	0	0	0	0	0	0	0	0	0	0	0	0	0	0	0	0	0	0	0	0	0	2.3383	3.5836	0	0	5.1544	3.7401	0	0	0	0	0	0	0	0	0	0	0	1.6301	0	0	4.2031
Solyc03g097290	Alanyl-tRNA synthetase (AHRD V1 **** C1EDP7_9CHLO)	0	0	4.2958	0	0	0	0	0	0	0	0	0	0	0	0	0	0	0	0	0	0	0	0	0	0	0	0	0	0	0	7.8478	7.7316	0	0	0	0	0	0	0	0	0	0	0	0	0	0	0	0
Solyc09g072700	Peroxidase 44-like	0	0	0	0	0	0	0	0	0	0	0	0	0	0	0	0	0	0	0	0	0	0	0	0	0	0	0	0	0	0	0	0	0	0	2.9632	2.9632	2.3292	4.5966	0	0	6.9286	0	2.9548	5.4364	0	0	0	0
Solyc06g060260	Stromal ascorbate peroxidase 7	3.1317	5.415	6.4437	0	0	0	0	0	0	0	0	0	0	0	0	0	0	0	0	0	0	0	0	0	0	0	0	0	0	0	2.6159	2.5772	0	0	0	0	0	0	0	0	0	0	0	0	0	0	0	0
Solyc01g010590	Peptidyl-prolyl cis-trans isomerase	0	0	0	0	0	0	0	0	0	0	1.62	0	1.324	1.5322	0	1.5358	0	0	0	0	1.7869	0	0	0	0	0	0	2.3383	2.8669	3.1868	0	0	0	0	0	0	0	0	0	0	0	3.2167	2.2161	0	4.0754	0	0	5.2538
Solyc01g008080	Ribosomal protein S27 (AHRD V1 ***- Q3HVK9_SOLTU); contains Interpro domain(s) IPR000592 Ribosomal protein S27e	0	0	0	0	0	0	0	0	0	0	0	0	0	0	0	0	0	0	0	0	0	0	0	0	0	0	0	0	0	0	5.2319	5.1544	3.7401	0	0	0	0	0	0	0	0	0	0	0	0	0	0	0
Solyc07g055210	Aspartate aminotransferase (AHRD V1 ***- B9SW33_RICCO)	0	8.1225	4.2958	0	0	0	0	0	0	0	0	0	0	0	0	0	0	0	0	0	0	0	0	0	0	0	0	0	0	0	5.2319	0	0	0	0	0	0	0	0	0	0	0	0	0	0	0	0	0
Solyc11g065990	Actin (AHRD V1 ***- B5M4V6_TOBAC)	0	0	0	0	0	0	0	0	0	0	0	0	0	0	0	0	0	0	0	0	0	0	0	0	0	0	0	0	0	0	0	0	11.22	0	0	0	0	0	0	0	0	0	0	0	0	0	0	0
Solyc12g042380	MtN19-like protein (AHRD V1 ***- Q64EX4_PEA)	0	0	0	0	0	0	0	0	0	1.7579	0	1.9286	0	0	0	1.5358	0	0	0	0	0	1.7711	1.7711	2.1591	4.4968	2.1693	1.9881	1.5588	2.1502	1.9121	0	0	0	0	0	0	0	0	0	0	0	1.2867	0	0	2.4452	1.4952	0	0
Solyc02g090360	Laccase-22 (AHRD V1 **-- LAC22_ORYSJ)	0	2.7075	4.2958	0	0	0	0	0	0	0	0	0	0	0	0	0	0	0	0	0	0	0	0	0	0	0	0	0	0	0	2.6159	5.1544	3.7401	0	0	0	0	0	0	0	0	0	0	0	0	0	0	0
Solyc10g086510	Mitochondrial import inner membrane translocase subunit tim9 (AHRD V1 *	3.1317	0	8.5916	0	0	0	0	0	0	0	0	0	0	0	0	0	0	0	0	0	0	0	0	0	0	0	0	0	0	0	0	0	3.7401	0	0	0	0	0	0	0	0	0	0	0	0	0	0	0
Solyc07g006650	Xylose isomerase (AHRD V1 ***- B9T2E0_RICCO)	3.1317	8.1225	0	0	0	0	0	0	0	0	0	0	0	0	0	0	0	0	0	0	0	0	0	0	0	0	0	0	0	0	0	5.1544	7.4802	0	0	0	0	0	0	0	0	0	0	0	0	0	0	0
Solyc06g081980	Pyridoxal biosynthesis lyase pdxS (AHRD V1 ***- D0MQW5_PHYIN	0	0	2.1479	0	0	0	0	0	0	0	0	0	0	0	0	0	0	0	0	0	0	0	0	0	0	0	0	0	0	0	10.464	7.7316	0	0	0	0	0	0	0	0	0	0	0	0	0	0	0	0
Solyc03g025950	Membrane-associated progesterone receptor component 1 (AHRD V1 ***- C0NU44_AJECG)	0	2.7075	4.2958	0	0	0	0	0	0	0	0	0	0	0	0	0	0	0	0	0	0	0	0	0	0	0	0	0	0	0	2.6159	5.1544	3.7401	0	0	0	0	0	0	0	0	0	0	0	0	0	0	0
Solyc03g119080	Beta-glucosidase (AHRD V1 **** D7L7Z3_ARALY)	3.1317	0	0	0	0	0	0	0	0	2.6369	3.24	1.9286	1.986	3.8305	3.4188	2.3038	0	0	0	0	0	2.6566	2.6566	0	0	0	0	0	0	0	0	0	0	0	0	0	0	0	0	0	0	0	0	0	0	1.4952	0	0
Solyc01g111300	histone-lysine N-methyltransferase SUVR5 (AHRD V3.3 --* AT2G23740.6)	6.2634	0	0	0	0	0	0	0	0	0	0	0	0	0	0	0	0	0	0	0	0	0	0	0	0	0	0	0	0	0	0	5.1544	3.7401	0	0	0	0	0	0	0	0	0	0	0	0	0	0	0
Solyc06g063140	26S protease regulatory subunit 7 (AHRD V1 ***- B5DG36_SALSA)	0	5.415	4.2958	0	0	0	0	0	0	0	0	0	0	0	0	0	0	0	0	0	0	0	0	0	0	0	0	0	0	0	5.2319	5.1544	0	0	0	0	0	0	0	0	0	0	0	0	0	0	0	0
Solyc09g057960	Cysteine-rich receptor-like protein kinase (AHRD V1 ***- C6ZRS1_SOYBN)	0	0	0	2.1343	0	1.8387	0	0	0	2.6369	2.43	2.8929	1.986	2.2983	0	2.3038	1.8894	0	2.7502	0	1.7869	0	0	0	0	0	0	0	0	0	0	0	0	0	0	0	2.3292	0	1.4707	0	0	0	0	0	0	0	0	0
Solyc06g074790	Histone H2B (AHRD V3.3 *** M1AAN4_SOLTU)	0	0	0	0	0	0	0	0	0	0	0	0	0	0	0	0	0	0	0	0	0	0	0	0	0	0	0	0	0	0	0	0	14.96	0	0	0	0	0	0	0	0	0	0	0	0	0	0	0
Solyc01g100380	Calreticulin 2 calcium-binding protein (AHRD V1 **** A8HMC0_CHLRE)	0	2.7075	2.1479	0	2.0551	0	0	0	0	0	0	0	0	0	0	0	0	0	0	0	0	0	0	0	0	0	0	0	0	1.9121	2.6159	5.1544	0	0	0	0	0	0	0	0	0	0	0	0	0	1.4952	0	0
Solyc10g012370	Cysteine synthase (AHRD V1 **** Q76MX2_SOLTU)	0	0	4.2958	0	0	0	0	0	0	0	0	0	0	0	0	0	0	0	0	0	0	0	0	0	0	0	0	0	0	0	7.8478	7.7316	0	0	0	0	0	0	0	0	0	0	0	0	0	0	0	0
Solyc09g015840	Receptor-like kinase (AHRD V1 ***- C6ZRN8_SOYBN)	0	0	0	0	2.0551	0	0	0	0	0	0	0	0	0	0	0	0	0	0	2.92	1.7869	1.7711	1.7711	2.1591	1.2848	0	1.3254	1.5588	2.1502	2.5494	0	0	0	0	0	0	0	0	0	0	0	0	0	1.5533	0	0	0	0
Solyc05g009430	Aspergillus nuclease S(1)	0	0	0	2.1343	0	0	0	0	0	1.7579	0	0	1.324	2.2983	0	0	1.8894	0	0	0	0	1.7711	1.7711	0	2.5696	2.1693	2.6507	2.3383	1.4334	2.5494	0	0	0	0	0	0	0	0	0	0	0	0	0	0	1.6301	0	0	0
Solyc01g007910	Succinyl-CoA ligase (AHRD V1 ***- B9RL91_RICCO)	0	2.7075	2.1479	0	0	0	0	0	0	0	0	0	0	0	0	0	0	0	0	0	0	0	0	0	0	0	0	0	0	0	5.2319	7.7316	0	0	0	0	0	0	0	0	0	0	0	0	0	0	0	0
Solyc02g077240	Pyruvate decarboxylase (AHRD V1 **** Q1I1D9_CITSI)	0	0	12.887	0	0	0	0	0	0	0	0	0	0	0	0	0	0	0	0	0	0	0	0	0	0	0	0	0	0	0	13.08	0	0	0	0	0	0	0	0	0	0	0	0	0	0	0	2.2351	0
Solyc07g063740	Uncharacterized protein LOC101261728	6.2634	0	0	0	0	0	0	0	2.4315	0	0	0	0	0	0	0	0	0	0	0	1.7869	1.7711	1.7711	2.1591	0	0	1.3254	0	0	0	0	5.1544	0	0	0	0	0	0	0	0	0	0	0	0	0	0	0	0
Solyc12g014050	Zinc-containing alcohol dehydrogenase (AHRD V1 **-- D	3.1317	5.415	2.1479	0	0	0	0	0	0	0	0	0	0	0	0	0	0	0	0	0	0	0	0	0	0	0	0	0	0	0	2.6159	2.5772	3.7401	0	0	0	0	0	0	0	0	0	0	0	0	0	0	0
Solyc04g079440	Serpin (Serine protease inhibitor) (AHRD V1 **-* Q53P13_ORYSJ)	0	0	0	0	0	0	0	0	0	1.7579	0	0	0	0	0	2.3038	1.8894	0	0	0	1.7869	0	0	0	3.212	2.8924	1.9881	1.5588	2.1502	3.8242	0	0	0	0	0	0	0	0	0	0	0	1.2867	0	0	0	0	0	3.1523
Solyc04g011440	heat shock protein (AHRD V1 ***- B2D2G5_CAPSN)	0	0	0	0	0	0	0	0	0	0	0	0	0	0	0	0	0	0	0	0	0	0	0	0	0	0	0	0	0	0	0	0	0	0	0	0	0	0	0	0	0	0	0	0	0	0	0	0
Solyc01g106320	Octicosapeptide/Phox/Bem1p domain-containing protein (AHRD V1 *--- D7MPG4_ARALY)	0	2.7075	6.4437	0	0	0	0	0	0	0	0	0	0	0	0	0	0	0	0	0	0	0	0	0	0	0	0	0	0	0	5.2319	2.5772	0	0	0	0	0	0	0	0	0	0	0	0	0	0	0	0
Solyc03g115040	Xylanase inhibitor (Fragment) (AHRD V1 **-- Q53IQ4_WHEAT)	0	0	0	0	0	3.6773	0	0	3.6472	0	0	2.8929	5.9581	2.2983	0	6.1433	0	0	0	0	0	0	0	0	0	0	0	0	0	0	0	0	0	0	0	0	0	0	2.9414	0	0	0	0	0	0	0	0	0
Solyc09g097960	Aldo/keto reductase family protein (AHRD V1 **-- D7KWQ9_ARALY)	0	0	6.4437	0	0	0	0	0	0	0	0	0	0	0	0	0	0	0	0	0	0	0	0	0	0	0	0	0	0	0	7.8478	2.5772	0	0	0	0	0	0	0	0	0	0	0	0	0	0	0	0
Solyc11g068510	F1F0-ATPase inhibitor protein (AHRD V1 ***- D7LJ04_ARALY)	0	2.7075	4.2958	0	0	0	0	0	0	0	0	0	0	0	0	0	0	0	0	0	0	0	0	0	0	0	0	0	0	0	5.2319	2.5772	3.7401	0	0	0	0	0	0	0	0	0	0	0	0	0	0	0
Solyc10g008010	Proteasome subunit alpha type (AHRD V1 ***- Q38M52_SOLTU)	6.2634	0	6.4437	0	0	0	0	0	0	0	0	0	0	0	0	0	0	0	0	0	0	0	0	0	0	0	0	0	0	0	0	5.1544	3.7401	0	0	0	0	0	0	0	0	0	0	0	0	0	0	0
Solyc04g016470	Glucan endo-1,3-beta-D-glucosidase	0	0	0	0	0	0	0	0	0	0	0	0	0	0	0	0	0	0	0	0	0	0	0	0	0	0	1.3254	0	1.4334	0	0	0	0	0	2.9632	2.9632	3.4938	3.4475	2.2061	0	3.4643	1.2867	0	0	1.6301	0	0	0
Solyc01g098920	Mitochondrial Rho GTPase 1 (AHRD V1 **** B2WA10_PYRTR)	3.1317	5.415	0	0	0	0	0	0	0	0	0	0	0	0	0	0	0	0	0	0	0	0	0	0	0	0	0	0	0	0	2.6159	2.5772	3.7401	0	0	0	0	0	0	0	0	0	0	0	0	0	0	0
Solyc04g051510	Brassinosteroid LRR receptor kinase [Source:UniProtKB/Swiss-Prot%3BAcc:Q8GUQ5]	0	0	0	0	0	0	0	0	0	0	0	0	0	0	0	0	0	0	0	0	1.7869	1.7711	1.7711	0	1.2848	0	1.3254	3.1177	3.5836	3.1868	0	0	0	0	0	0	0	0	0	0	0	1.2867	0	0	3.2603	1.4952	0	2.1015
Solyc06g076970	Peptidyl-prolyl cis-trans isomerase (AHRD V1 **** B2BF99_TOBAC)	0	0	4.2958	0	0	0	0	0	0	0	0	0	0	0	0	0	0	0	0	0	0	0	0	0	0	0	0	0	0	0	7.8478	5.1544	0	0	0	0	0	0	0	0	0	0	0	0	0	0	0	0
Solyc01g091190	3-phosphoshikimate 1-carboxyvinyltransferase (AHRD V1 ***- Q30CZ8_FAGSY)	0	5.415	0	0	0	0	0	0	0	0	0	0	0	0	0	0	0	0	0	0	0	0	0	0	0	0	0	0	0	0	2.6159	5.1544	3.7401	0	0	0	0	0	0	0	0	0	0	0	0	0	0	0
Solyc03g005730	3-isopropylmalate dehydratase large subunit 2 (AHRD V1 ***- B6U6T6_MAIZE)	6.2634	5.415	0	0	0	0	0	0	0	0	0	0	0	0	0	0	0	0	0	0	0	0	0	0	0	0	0	0	0	0	2.6159	2.5772	0	0	0	0	0	0	0	0	0	0	0	0	0	0	0	0
Solyc03g058920	Porin/voltage-dependent anion-selective channel protein (AHRD V1 **** A9P802_POPTR)	6.2634	0	6.4437	0	0	0	0	0	0	0	0	0	0	0	0	0	0	0	0	0	0	0	0	0	0	0	0	0	0	0	0	5.1544	0	0	0	0	0	0	0	0	0	0	0	0	0	0	0	0
Solyc11g039650	Dynamin-2A (AHRD V1 ***- B6UEQ3_MAIZE)	0	2.7075	6.4437	0	0	0	0	0	0	0	0	0	0	0	0	0	0	0	0	0	0	0	0	0	0	0	0	0	0	0	0	2.5772	0	0	0	0	0	0	0	0	0	0	0	0	0	0	0	0
Solyc01g067870	Peroxidase 24 (AHRD V1 **** B6SRH9_MAIZE)	0	0	0	0	0	0	0	0	0	7.0316	0	0	0	0	0	0	0	0	0	0	3.5738	0	0	2.1591	3.8544	0	5.9642	1.5588	0	1.2747	0	0	0	0	0	0	0	0	0	0	0	0	0	0	0	0	0	0
Solyc08g083250	Purple acid phosphatase (AHRD V1 **-* B0WRM8_CULQU)	3.1317	2.7075	2.1479	0	0	0	0	0	0	0	0	0	0	0	0	0	0	0	0	0	0	0	0	0	0	0	0	0	0	0	2.6159	2.5772	3.7401	0	0	0	0	0	0	0	0	0	0	0	0	0	0	0
Solyc01g044360	Importin beta-3 (AHRD V1 **-- Q16TN4_AEDAE)	3.1317	2.7075	10.74	0	0	0	0	0	0	0	0	0	0	0	0	0	0	0	0	0	0	0	0	0	0	0	0	0	0	0	0	0	0	0	0	0	0	0	0	0	0	0	0	0	0	0	0	0
Solyc01g087120	F1-ATP synthase delta subunit (AHRD V1 ***- Q9SXX1_IPOBA)	0	0	8.5916	0	0	0	0	0	0	0	0	0	0	0	0	0	0	0	0	0	0	0	0	0	0	0	0	0	0	0	5.2319	0	0	0	0	0	0	0	0	0	0	0	0	0	0	0	0	0
Solyc03g083440	Glutamate synthase (AHRD V1 **** C1E4G5_9CHLO)	0	0	4.2958	0	0	0	0	0	0	0	0	0	0	0	0	0	0	0	0	0	0	0	0	0	0	0	0	0	0	0	5.2319	10.309	0	0	0	0	0	0	0	0	0	0	0	0	0	0	0	0
Solyc11g051160	Phosphatidylinositol transfer protein SFH5 (AHRD V1 *--- C5JFB2_AJEDS)	3.1317	5.415	2.1479	0	0	0	0	0	0	0	0	0	0	0	0	0	0	0	0	0	0	0	0	0	0	0	0	0	0	0	2.6159	2.5772	0	0	0	0	0	0	0	0	0	0	0	0	0	0	0	0
Solyc06g069090	40S ribosomal protein S7-like protein (AHRD V1 ***- Q3HRX6_SOLTU)	0	2.7075	6.4437	0	0	0	0	0	0	0	0	0	0	0	0	0	0	0	0	0	0	0	0	0	0	0	0	0	0	0	0	0	0	0	0	0	0	0	0	0	0	0	0	0	0	0	0	0
Solyc04g077970	Adenine phosphoribosyltransferase-like (AHRD V1 **** Q2V997_SOLTU)	3.1317	8.1225	4.2958	0	0	0	0	0	0	0	0	0	0	0	0	0	0	0	0	0	0	0	0	0	0	0	0	0	0	0	0	0	3.7401	0	0	0	0	0	0	0	0	0	0	0	0	0	0	0
Solyc12g099100	Dihydrolipoyl dehydrogenase (AHRD V1 ***- Q9FEN7_SOLTU)	0	0	0	4.2686	0	0	0	0	0	0	0	0	0	0	0	0	0	0	0	0	0	0	0	3.2386	0	0	0	0	2.8669	1.9121	7.8478	0	0	0	0	0	0	0	0	0	0	0	0	0	0	2.2428	0	2.1015
Solyc01g096040	Aspartic proteinase nepenthesin I (AHRD V1 **-- A9ZMF9_NEPAL)	0	0	0	0	0	0	0	0	0	1.7579	2.43	1.9286	2.648	1.5322	0	3.0717	0	0	2.7502	0	0	0	0	0	1.2848	0	0	0	0	0	0	2.5772	0	0	0	0	0	0	1.4707	0	0	0	0	0	0	2.9905	0	0
Solyc08g016750	Pyruvate dehydrogenase E1 component subunit beta (AHRD V1 ***- B6TQ36_MAIZE)	0	2.7075	4.2958	0	0	0	0	0	0	0	0	0	0	0	0	0	0	0	0	0	0	0	0	0	0	0	0	0	0	0	2.6159	2.5772	3.7401	0	0	0	0	0	0	0	0	0	0	0	0	0	0	0
Solyc01g099160	Lipoxygenase (AHRD V1 **** Q9FT17_SOLLC)	0	0	0	2.1343	0	1.8387	0	0	0	0	1.62	2.8929	0	0	0	0	1.8894	0	0	0	0	0	0	0	1.2848	0	1.9881	2.3383	1.4334	1.9121	0	0	0	3.4875	0	0	0	0	0	0	0	0	0	0	0	1.4952	0	0
Solyc08g081430	TIM21-like protein mitochondrial (AHRD V1 ***- C3KHJ2_ANOFI)	3.1317	0	4.2958	0	0	0	0	0	0	0	0	0	0	0	0	0	0	0	0	0	0	0	0	0	0	0	0	0	0	0	5.2319	2.5772	3.7401	0	0	0	0	0	0	0	0	0	0	0	0	0	0	0
Solyc04g049450	Protein disulfide isomerase L-2 (AHRD V1 **** B1Q2X5_SOYBN)	0	2.7075	4.2958	0	0	0	0	0	0	0	0	0	0	0	0	0	0	0	0	0	0	0	0	0	0	0	0	0	0	0	2.6159	2.5772	0	0	0	0	0	0	0	0	0	0	0	0	0	0	3.3527	0
Solyc04g076060	14-3-3 protein beta/alpha-B (AHRD V1 **-- 143BB_XENLA)	6.2634	0	4.2958	2.1343	0	3.6773	0	0	0	0	0	1.9286	0	0	0	0	0	0	0	0	0	0	0	0	0	0	0	0	0	0	0	0	0	0	0	0	0	0	0	0	0	0	0	0	0	0	5.5879	0
Solyc05g009890	Chloroplast nucleoid DNA binding protein-like (AHRD V1 **-* Q9LTW4_ARATH)	6.2634	8.1225	0	0	0	0	0	0	0	0	0	0	0	0	0	0	0	0	0	0	0	0	0	0	0	0	0	0	0	0	0	0	3.7401	0	0	0	0	0	0	0	0	0	0	0	0	0	0	0
Solyc02g086310	7k-LTP	0	0	0	5.3357	0	1.8387	0	0	0	0	0	0	0	0	0	0	0	0	0	0	0	0	0	0	0	0	0	0	0	0	0	0	0	0	0	0	0	2.2983	0	3.0501	0	0	0	0	0	0	0	0
Solyc07g055060	Phosphoenolpyruvate carboxylase 1 (AHRD V1 ***- O23946_GOSHI)	3.1317	0	4.2958	0	0	0	0	0	0	0	0	0	0	0	0	0	0	0	0	0	0	0	0	0	0	0	0	0	0	0	7.8478	2.5772	0	0	0	0	0	0	0	0	0	0	0	0	0	0	0	0
Solyc11g069180	Isovaleryl-CoA dehydrogenase (AHRD V1 ***- Q0MX57_BETVU)	0	0	0	0	0	0	0	0	0	0	0	0	0	0	0	0	0	0	0	0	0	0	0	0	0	0	0	0	0	0	2.6159	7.7316	7.4802	0	0	0	0	0	0	0	0	0	0	0	0	0	0	0
Solyc04g078380	MFP1 attachment factor 1 (AHRD V1 **-- Q9M7N4_SOYBN)	0	0	4.2958	0	0	0	0	0	0	0	0	0	0	0	0	0	0	0	0	0	0	0	0	0	0	0	0	0	0	0	2.6159	2.5772	0	0	0	0	0	0	0	0	0	0	0	0	0	0	0	0
Solyc11g010200	14-3-3 protein beta/alpha-1 (AHRD V1 **-- 143B1_ONCMY)	0	0	0	2.1343	0	7.3546	0	0	0	0	0	0	0	0	0	0	0	0	0	0	0	0	0	0	0	0	0	0	0	1.2747	0	0	0	3.4875	0	0	0	0	0	0	0	0	0	0	0	2.2428	6.7054	0
Solyc04g076790	Serine hydroxymethyltransferase (AHRD V1 **** B9SMX7_RICCO)	3.1317	2.7075	0	0	0	0	0	0	0	0	0	0	0	0	0	0	0	0	0	0	0	0	0	0	0	0	0	0	0	0	2.6159	2.5772	3.7401	0	0	0	0	0	0	0	0	0	0	0	0	0	0	0
Solyc02g005350	Succinyl-CoA ligase (AHRD V1 ***- B9RL91_RICCO)	0	2.7075	2.1479	0	0	0	0	0	0	0	0	0	0	0	0	0	0	0	0	0	0	0	0	0	0	0	0	0	0	0	5.2319	5.1544	0	0	0	0	0	0	0	0	0	0	0	0	0	0	0	0
Solyc07g017900	Aldose 1-epimerase family protein (AHRD V1 **** D7MN90_ARALY)	3.1317	0	0	0	0	0	0	0	0	0	0	0	0	0	0	0	0	0	0	0	0	0	0	0	0	0	0	0	0	0	2.6159	5.1544	3.7401	0	0	0	0	0	0	0	0	0	0	0	0	0	0	0
Solyc10g081440	NADH cytochrome b5 reductase (AHRD V1 ***- Q5PY86_VERFO)	0	2.7075	6.4437	0	0	0	0	0	0	0	0	0	0	0	0	0	0	0	0	0	0	0	0	0	0	0	0	0	0	0	0	0	0	0	0	0	0	0	0	0	0	0	0	0	0	0	0	0
Solyc01g110120	V-type proton ATPase subunit a (AHRD V1 **** VPH1_NEUCR)	6.2634	0	0	0	0	0	0	0	0	0	0	0	0	0	0	0	0	0	0	0	0	0	0	0	0	0	0	0	0	0	0	0	7.4802	0	0	0	0	0	0	0	0	0	0	0	0	0	0	0
Solyc11g066060	heat shock protein (AHRD V1 ***- B2D2G5_CAPSN)	0	0	0	0	0	12.871	0	0	0	0	0	0	0	0	0	0	0	0	0	0	0	0	0	0	0	0	0	0	0	0	0	0	0	0	0	0	0	0	0	0	0	0	0	0	0	0	10.058	0
Solyc07g037960	Ectonucleotide pyrophosphatase/phosphodiesterase 1 (AHRD V1 **** B6SGJ5	6.2634	2.7075	0	0	0	0	0	0	0	0	0	0	0	0	0	0	0	0	0	0	0	0	0	0	0	0	0	2.3383	1.4334	1.2747	0	2.5772	3.7401	0	0	0	0	0	0	0	0	0	0	0	0	0	0	0
Solyc03g097790	V-type proton ATPase subunit C (AHRD V1 **** VATC_ARATH); contains Interpro domain(s) IPR004907 ATPase, V1 complex, subunit C	3.1317	2.7075	2.1479	0	0	0	0	0	0	0	0	0	0	0	0	0	0	0	0	0	0	0	0	0	0	0	0	0	0	0	0	2.5772	3.7401	0	0	0	0	0	0	0	0	0	0	0	0	0	0	0
Solyc12g011000	Citrate synthase (AHRD V1 ***- B9IFM7_POPTR)	3.1317	2.7075	2.1479	0	0	0	0	0	0	0	0	0	0	0	0	0	0	0	0	0	0	0	0	0	0	0	0	0	0	0	2.6159	2.5772	3.7401	0	0	0	0	0	0	0	0	0	0	0	0	0	0	0
Solyc01g005990	Non-specific lipid-transfer protein (AHRD V1 *-*- B9REN2_RICCO)	0	0	0	0	3.0826	0	0	0	0	0	0	0	0	0	0	0	1.8894	0	0	0	2.6803	0	0	0	1.2848	1.4462	0	0	1.4334	1.2747	0	0	0	0	0	0	0	0	0	0	1.7322	0	0	2.3299	0	2.2428	0	0
Solyc12g043110	Heat shock protein 4 (AHRD V1 ***- B6U237_MAIZE)	0	0	4.2958	0	0	0	0	0	0	0	0	0	0	0	0	0	0	0	0	0	0	0	0	0	0	0	0	0	0	0	10.464	0	0	0	0	0	0	0	0	0	0	0	0	0	0	0	0	0
Solyc07g065840	Heat shock protein 90 (AHRD V1 ***- Q14TB1_TOBAC)	0	0	0	0	0	0	0	0	0	0	0	0	0	0	0	0	0	0	0	0	0	0	0	0	0	0	0	0	0	0	0	0	22.44	0	0	0	0	0	0	0	0	0	0	0	0	0	0	0
Solyc01g102390	Germin-like protein 5-1	0	0	0	0	0	1.8387	0	0	0	0	0	0	0	0	0	0	0	0	0	0	0	0	0	0	0	0	0	0	0	0	10.464	7.7316	0	0	0	0	0	0	0	0	0	0	0	0	0	2.2428	0	0
Solyc02g023970	GTP-binding protein (AHRD V1 **** Q9M7P3_CAPAN)	3.1317	2.7075	0	0	0	0	0	0	0	0	0	0	0	0	0	0	0	0	0	0	0	0	0	0	0	0	0	0	0	0	5.2319	2.5772	0	0	0	0	0	0	0	0	0	0	0	0	0	0	0	0
Solyc02g082830	Phosphoserine aminotransferase (AHRD V1 **** B9H657_POPTR)	0	2.7075	0	0	0	0	0	0	0	0	0	0	0	0	0	0	0	0	0	0	0	0	0	0	0	0	0	0	0	0	5.2319	5.1544	0	0	0	0	0	0	0	0	0	0	0	0	0	0	0	0
Solyc02g083710	26S proteasome non-ATPase regulatory subunit 4 (AHRD V1 ***- B6TK61_MAIZE)	0	2.7075	0	0	0	0	0	0	0	0	0	0	0	0	0	0	0	0	0	0	0	0	0	0	0	0	0	0	0	0	5.2319	2.5772	0	0	0	0	0	0	0	0	0	0	0	0	0	0	0	0
Solyc02g062460	2-oxoglutarate-dependent dioxygenase (AHRD V1 **** B9GL08_POPTR)	0	0	8.5916	0	0	0	0	0	0	0	0	0	0	0	0	0	0	0	0	0	0	0	0	0	0	0	0	0	0	0	0	0	0	0	0	0	0	0	0	0	0	0	0	0	0	0	0	0
Solyc04g080850	Thioredoxin (AHRD V1 ***- Q201Z4_9SOLN)	6.2634	0	4.2958	0	0	0	0	0	0	0	0	0	0	0	0	0	0	0	0	0	0	0	0	0	0	0	0	0	0	0	5.2319	0	0	0	0	0	0	0	0	0	0	0	0	0	0	0	0	0
Solyc01g108600	Presequence protease, mitochondrial (AHRD V1 **-- PREP_DANRE)	3.1317	0	2.1479	0	0	0	0	0	0	0	0	0	0	0	0	0	0	0	0	0	0	0	0	0	0	0	0	0	0	0	10.464	0	0	0	0	0	0	0	0	0	0	0	0	0	0	0	0	0
Solyc05g018620	Regulator of chromosome condensation (RCC1)-like protein (AHRD V1 **-- D0NEM9_PHYIN); contains Interpro domain(s) IPR009091 Regulator of chromosome condensation/beta-lactamase-inhibitor protein II	3.1317	2.7075	0	0	0	0	0	0	0	0	0	0	0	0	0	0	0	0	0	0	0	0	0	0	0	0	0	0	0	0	5.2319	5.1544	0	0	0	0	0	0	0	0	0	0	0	0	0	0	0	0
Solyc06g005260	Cytoplasmic glutaredoxin thioltransferase glutathione-dependent disulfide oxidoreductase (AHRD V1 **** C4	0	0	6.4437	0	0	0	0	0	0	0	0	1.9286	0	0	0	0	0	0	0	0	0	0	0	0	0	0	0	0	0	0	2.6159	2.5772	0	0	0	0	0	0	0	0	0	0	0	0	0	0	0	0
Solyc12g096190	Tryptophan synthase beta chain (AHRD V1 ***- Q9FFW8_ARATH)	0	5.415	0	0	0	0	0	0	0	0	0	0	0	0	0	0	0	0	0	0	0	0	0	0	0	0	0	0	0	0	2.6159	2.5772	0	0	0	0	0	0	0	0	0	0	0	0	0	0	0	0
Solyc10g076240	Peroxidase 1 (AHRD V1 ***- A0SWU6_SESRO)	0	0	0	0	0	0	0	0	0	1.7579	0	0	0	0	0	0	0	0	0	0	0	0	0	0	0	0	0	0	0	0	0	0	11.22	0	0	0	0	0	0	0	0	0	0	0	0	0	0	0
Solyc07g008350	Porin/voltage-dependent anion-selective channel protein (AHRD V1 **** B9IM03_POPTR)	3.1317	2.7075	6.4437	0	0	0	0	0	0	0	0	0	0	0	0	0	0	0	0	0	0	0	0	0	0	0	0	0	0	0	2.6159	0	3.7401	0	0	0	0	0	0	0	0	0	0	0	0	0	0	0
Solyc11g069010	Alpha-L-fucosidase 1	0	0	0	0	0	0	0	0	0	0	0	0	0	0	0	1.5358	0	0	0	0	1.7869	0	0	0	2.5696	2.1693	2.6507	3.1177	1.4334	3.1868	0	2.5772	0	0	0	0	0	0	0	0	0	0	0	0	0	0	0	0
Solyc06g074780	Histone H2B (AHRD V1 ***- Q2XTD8_SOLTU)	0	0	0	0	0	0	0	0	0	0	0	0	0	0	0	0	0	0	0	0	0	0	0	0	0	0	0	0	0	0	0	0	0	3.4875	0	0	0	0	0	0	0	0	0	0	0	1.4952	2.2351	0
Solyc06g062380	Acid phosphatase (AHRD V1 **-- O49855_SOYBN)	0	2.7075	4.2958	0	0	0	0	0	0	0	0	0	0	0	0	0	0	0	0	0	0	0	0	0	0	0	0	0	0	0	2.6159	2.5772	0	0	0	0	0	0	0	0	0	0	0	0	0	0	0	0
Solyc05g012270	Argininosuccinate synthase (AHRD V1 **** B9S599_RICCO)	0	0	2.1479	0	0	0	0	0	0	0	0	0	0	0	0	0	0	0	0	0	0	0	0	0	0	0	0	0	0	0	2.6159	5.1544	0	0	0	0	0	0	0	0	0	0	0	0	0	0	0	0
Solyc12g006380	2-oxoglutarate-dependent dioxygenase	3.1317	0	4.2958	0	0	0	0	0	0	0	0	0	0	0	0	0	0	0	0	0	0	0	0	0	0	0	0	0	0	0	2.6159	2.5772	0	0	0	0	0	0	0	0	0	0	0	0	0	0	0	0
Solyc04g054980	Lipoxygenase homology domain-containing protein 1 (AHRD V1 *--- LOXH1_MOUSE)	6.2634	5.415	0	0	0	0	0	0	0	0	0	0	0	0	0	0	0	0	0	0	0	0	0	0	0	0	0	0	0	0	2.6159	0	3.7401	0	0	0	0	0	0	0	0	0	0	0	0	0	0	0
Solyc02g070510	Proteasome subunit alpha type (AHRD V1 ***- C6TGU2_SOYBN)	0	0	12.887	0	0	0	0	0	0	0	0	0	0	0	0	0	0	0	0	0	0	0	0	0	0	0	0	0	0	0	0	0	0	0	0	0	0	0	0	0	0	0	0	0	0	0	0	0
Solyc09g008280	S-adenosylmethionine synthase (AHRD V1 ***- B5LAW6_CAPAN)	0	0	0	0	0	0	0	0	0	0	0	0	0	0	0	0	0	0	0	0	0	0	0	0	0	0	0	0	0	0	10.464	0	0	0	0	0	0	0	0	0	0	0	0	0	0	0	0	0
Solyc07g064880	Small ubiquitin-related modifier (AHRD V1 ***- A6BMG7_COPCI)	3.1317	2.7075	0	0	0	0	0	0	0	0	0	0	0	0	0	0	0	0	0	0	0	0	0	0	0	0	0	0	0	0	0	2.5772	3.7401	0	0	0	0	0	0	0	0	0	0	0	0	0	0	0
Solyc11g010190	Prohibitin (AHRD V1 ***- O04361_TOBAC)	0	0	8.5916	0	0	0	0	0	0	0	0	0	0	0	0	0	0	0	0	0	0	0	0	0	0	0	0	0	0	0	0	2.5772	0	0	0	0	0	0	0	0	0	0	0	0	0	0	0	0
Solyc01g102410	Glutaminyl-tRNA synthetase (AHRD V1 ***- A8BEZ0_GIALA)	0	2.7075	2.1479	0	0	0	0	0	0	0	0	0	0	0	0	0	0	0	0	0	0	0	0	0	0	0	0	0	0	0	2.6159	5.1544	0	0	0	0	0	0	0	0	0	0	0	0	0	0	0	0
Solyc01g087820	Subtilisin-like protease (AHRD V1 **-- O82777_SOLLC)	9.3951	10.83	0	0	0	0	0	0	0	0	0	0	0	0	0	0	0	0	0	0	0	0	0	0	0	0	0	0	0	0	0	0	0	0	0	0	0	0	0	0	0	0	0	0	0	0	0	0
Solyc10g078740	Enoyl reductase (AHRD V1 ***- P93062_BRANA)	0	0	6.4437	0	0	0	0	0	0	0	0	0	0	0	0	0	0	0	0	0	0	0	0	0	0	0	0	0	0	0	0	0	7.4802	0	0	0	0	0	0	0	0	0	0	0	0	0	0	0
Solyc04g007150	Alpha-xylosidase 1	0	0	0	0	0	0	0	0	0	0	0	0	1.986	0	0	0	0	0	2.7502	0	1.7869	1.7711	1.7711	0	0	2.8924	0	0	1.4334	1.9121	0	0	0	0	0	0	0	0	0	0	0	0	0	1.5533	0	0	0	2.1015
Solyc02g061770	CHI14	0	0	0	0	0	0	0	0	0	0	1.62	0	0	0	0	0	0	0	0	0	0	0	0	0	0	0	0	0	0	0	0	0	0	0	0	0	0	2.2983	0	0	2.5982	0	2.2161	2.3299	0	1.4952	0	0
Solyc06g076020	heat shock protein (AHRD V1 ***- B2D2G5_CAPSN)	0	0	0	0	0	10.113	0	0	0	1.7579	0	0	0	0	0	0	0	0	0	0	0	0	0	0	0	0	0	0	0	0	0	0	0	0	0	0	0	0	0	0	0	0	0	0	0	0	7.823	0
Solyc02g082760	Catalase (AHRD V1 **** O24511_TOBAC)	0	0	0	0	0	0	0	0	0	0	0	0	0	0	0	0	0	0	0	0	0	0	0	0	0	0	0	0	0	0	2.6159	2.5772	0	0	0	0	0	0	0	0	0	0	0	0	0	0	0	0
Solyc00g009020	Mitochondrial ATP synthase (AHRD V1 ***- B6TLY8_MAIZE)	3.1317	0	4.2958	0	0	0	0	0	0	0	0	0	0	0	0	0	0	0	0	0	0	0	0	0	0	0	0	0	0	0	2.6159	0	3.7401	0	0	0	0	0	0	0	0	0	0	0	0	0	0	0
Solyc05g053810	Serine hydroxymethyltransferase (AHRD V1 **** D2D306_GOSHI)	0	5.415	6.4437	0	0	0	0	0	0	0	0	0	0	0	0	0	0	0	0	0	0	0	0	0	0	0	0	0	0	0	0	0	0	0	0	0	0	0	0	0	0	0	0	0	0	0	2.2351	0
Solyc01g107780	UDP-glucosyltransferase family 1 protein (AHRD V1 **** C6KI43_CITSI)	0	5.415	0	0	0	0	0	0	0	0	0	0	0	0	0	0	0	0	0	0	0	0	0	0	0	0	0	0	0	0	5.2319	0	0	0	0	0	0	0	0	0	0	0	0	0	0	0	0	0
Solyc08g062190	Nitrilase 2 (AHRD V1 **-* D3BLP1_POLPA)	3.1317	0	0	0	0	0	0	0	0	0	0	0	0	0	0	0	0	0	0	0	0	0	0	0	0	0	0	0	0	0	7.8478	5.1544	0	0	0	0	0	0	0	0	0	0	0	0	0	0	0	0
Solyc11g069000	T-complex protein 1 subunit beta (AHRD V1 ***- B6T8X5_MAIZE)	0	5.415	8.5916	0	0	0	0	0	0	0	0	0	0	0	0	0	0	0	0	0	0	0	0	0	0	0	0	0	0	0	0	0	0	0	0	0	0	0	0	0	0	0	0	0	0	0	0	0
Solyc03g113790	Mannose-1-phosphate guanyltransferase (AHRD V1 ***- B6TBA0_MAIZE)	0	2.7075	0	0	0	0	0	0	0	0	0	0	0	0	0	0	0	0	0	0	0	0	0	0	0	0	0	0	0	0	2.6159	2.5772	0	0	0	0	0	0	0	0	0	0	0	0	0	0	0	0
Solyc10g084350	60S ribosomal protein L4-B (L1) (AHRD V1 ***- Q8LA93_ARATH)	0	0	0	0	0	0	0	0	0	0	0	0	0	0	0	0	0	0	0	0	0	0	0	0	0	0	0	0	0	0	5.2319	0	0	0	0	0	0	0	0	0	0	0	0	0	0	0	0	0
Solyc04g076090	Glucose-6-phosphate isomerase 2	3.1317	2.7075	2.1479	0	0	0	0	0	0	0	0	0	0	0	0	0	0	0	0	0	0	0	0	0	0	0	0	0	0	0	2.6159	5.1544	0	0	0	0	0	0	0	0	0	0	0	0	0	0	0	0
Solyc09g011520	Glutathione S-transferase-like protein (AHRD V3.3 *** K7VK72_SOLTU)	0	0	4.2958	0	0	0	0	0	0	0	0	0	0	0	0	0	0	0	0	0	0	0	0	0	0	0	0	0	0	0	0	2.5772	3.7401	0	0	0	0	0	0	0	0	0	0	0	0	0	0	0
Solyc08g065640	Thioredoxin-like protein (AHRD V1 **-- Q2UPJ7_ASPOR)	6.2634	0	0	2.1343	0	0	0	0	0	0	0	0	0	0	0	0	1.8894	0	0	0	1.7869	0	0	0	0	0	0	1.5588	0	0	0	2.5772	0	0	0	0	0	0	0	0	0	0	0	0	0	0	0	0
Solyc05g009470	Alpha-glucosidase (AHRD V1 **** Q9LEC9_SOLTU)	0	0	0	0	0	0	0	0	0	0	0	0	1.986	1.5322	0	0	0	0	2.7502	0	0	0	0	0	0	2.8924	0	0	0	5.0989	0	0	0	0	0	0	0	0	0	0	0	0	2.2161	0	0	2.2428	0	0
Solyc02g083590	Dehydroquinate synthase (AHRD V1 ***- Q8RU74_SOLLC)%3B contains Interpro domain(s) IPR016037 3-dehydroquinate synthase AroB%2C subgroup	0	0	2.1479	0	0	0	0	0	0	0	0	0	0	0	0	0	0	0	0	0	0	0	0	0	0	0	0	0	0	0	5.2319	0	0	0	0	0	0	0	0	0	0	0	0	0	0	0	0	0
Solyc12g057060	UDP-glucuronosyltransferase (AHRD V1 **-- Q5UB81_ARATH)	0	0	2.1479	0	0	0	0	0	0	0	0	0	0	0	0	0	0	0	0	0	0	0	0	0	0	0	0	0	0	0	0	5.1544	0	0	0	0	0	0	0	0	0	0	0	0	0	0	0	0
Solyc04g056590	Peptidase A1 domain-containing protein	0	0	0	0	0	0	0	0	0	0	0	0	0	0	0	0	1.8894	0	0	0	1.7869	0	0	0	1.2848	1.4462	1.3254	1.5588	2.1502	1.9121	0	0	0	0	0	0	0	0	1.4707	0	0	1.2867	0	0	2.4452	0	0	0
Solyc04g080570	2,3,4,5-tetrahydropyridine-2,6-dicarboxylate N-acetyltransferase (AHRD V1 *--- DAPH_CL	0	0	4.2958	0	0	0	0	0	0	0	0	0	0	0	0	0	0	0	0	0	0	0	0	0	0	0	0	0	0	0	2.6159	2.5772	3.7401	0	0	0	0	0	0	0	0	0	0	0	0	0	0	0
Solyc11g005640	Ubiquitin (AHRD V1 ***- D0EUY5_9POAL)	0	5.415	0	0	0	0	0	0	0	0	0	0	0	0	0	0	0	0	0	0	0	0	0	0	0	0	0	0	0	0	0	0	0	0	0	0	0	0	0	0	0	0	0	0	0	0	0	0
Solyc01g096430	Predicted NADPH-dependent FMN reductase (AHRD V1 ***- Q0W0S0_UNCMA)	3.1317	0	4.2958	0	0	0	0	0	0	0	0	0	0	0	0	0	0	0	0	0	0	0	0	0	0	0	0	0	0	0	0	2.5772	0	0	0	0	0	0	0	0	0	0	0	0	0	0	0	0
Solyc09g061840	3-ketoacyl CoA thiolase 1 (AHRD V1 **** C8YNG6_PETHY)	0	0	0	0	0	0	0	0	0	0	0	0	0	0	0	0	0	0	0	0	0	0	0	0	0	0	0	0	0	0	10.464	7.7316	0	0	0	0	0	0	0	0	0	0	0	0	0	0	0	0
Solyc07g008720	Nascent polypeptide-associated complex subunit beta (AHRD V1 **-- B2W6E2_PYRTR)	0	2.7075	2.1479	0	0	0	0	0	0	0	0	0	0	0	0	0	0	0	0	0	0	0	0	0	0	0	0	0	0	0	0	2.5772	0	0	0	0	0	0	0	0	0	0	0	0	0	0	0	0
Solyc03g112650	SOUL heme-binding family protein (AHRD V3.3 *** A0A061FUQ9_THECC)	0	5.415	2.1479	0	0	0	0	0	0	0	0	0	0	0	0	0	0	0	0	0	0	0	0	0	0	0	0	0	0	0	2.6159	2.5772	0	0	0	0	0	0	0	0	0	0	0	0	0	0	0	0
Solyc09g092500	Glycosyltransferase (AHRD V3.3 *** K4CWS6_SOLLC)	3.1317	0	6.4437	0	0	0	0	0	0	0	0	0	0	0	0	0	0	0	0	0	0	0	0	0	0	0	0	0	0	0	2.6159	0	0	0	0	0	0	0	0	0	0	0	0	0	0	0	0	0
Solyc05g055310	Copper chaperone (AHRD V1 **** Q84KJ2_SOLLC)	0	5.415	2.1479	0	0	0	0	0	0	0	0	0	0	0	0	0	0	0	0	0	0	0	0	0	0	0	0	0	0	0	0	2.5772	0	0	0	0	0	0	0	0	0	0	0	0	0	0	0	0
Solyc05g041540	Serine carboxypeptidase-like	0	0	0	0	0	0	0	0	0	0	0	0	0	0	0	0	0	0	0	0	0	0	0	2.1591	0	2.1693	1.9881	2.3383	2.8669	1.2747	0	0	0	0	0	0	0	0	0	0	0	0	0	0	1.6301	0	0	3.1523
Solyc12g044940	Short-chain dehydrogenase/reductase SDR (AHRD V1 ***- B8I6V4	0	0	6.4437	0	0	0	0	0	0	0	0	0	0	0	0	0	0	0	0	0	0	0	0	0	0	0	0	0	0	0	2.6159	2.5772	0	0	0	0	0	0	0	0	0	0	0	0	0	0	0	0
Solyc08g006720	Glutathione peroxidase (AHRD V1 ***- D6BR59_9ROSI)	0	2.7075	0	0	0	0	0	0	0	0	0	0	0	0	0	0	0	0	0	0	0	0	0	0	0	0	0	0	0	0	2.6159	0	3.7401	0	0	0	0	0	0	0	0	0	0	0	0	0	0	0
Solyc04g007910	Glucan endo-1 3-beta-glucosidase 3 (AHRD V1 ***- B6TLN1_MAIZE)	0	0	0	0	0	0	0	0	0	0	0	0	1.324	0	0	0	0	0	0	0	0	0	0	0	0	2.1693	1.3254	1.5588	1.4334	1.2747	0	0	0	0	0	0	0	0	0	0	3.4643	0	0	2.3299	2.4452	0	0	0
Solyc03g121070	Hexokinase (AHRD V1 ***- Q8H0Q2_SOLLC)	3.1317	2.7075	0	0	0	0	0	0	0	0	0	0	0	0	0	0	0	0	0	0	0	0	0	0	0	0	0	0	0	0	2.6159	2.5772	0	0	0	0	0	0	0	0	0	0	0	0	0	0	0	0
Solyc06g071470	Peroxisomal membrane protein PEX14 (AHRD V1 *-*- PEX14_CRILO)	0	0	0	0	0	0	0	0	0	0	0	0	0	0	0	0	0	0	0	0	0	0	0	0	0	0	0	0	0	0	2.6159	5.1544	3.7401	0	0	0	0	0	0	0	0	0	0	0	0	0	0	0
Solyc06g009040	Glutathione S-transferase (AHRD V1 **** A5YWI9_SOLTU)	6.2634	0	10.74	0	0	0	0	0	0	0	0	0	0	0	0	0	0	0	0	0	0	0	0	0	0	0	0	0	0	0	0	0	0	0	0	0	0	0	0	0	0	0	0	0	0	0	0	0
Solyc05g014980	Adenylate kinase (AHRD V1 ***- D7MQ61_ARALY)	0	0	10.74	0	0	0	0	0	0	0	0	0	0	0	0	0	0	0	0	0	0	0	0	0	0	0	0	0	0	0	0	0	0	0	0	0	0	0	0	0	0	0	0	0	0	0	0	0
Solyc09g097850	Cysteine proteinase inhibitor (AHRD V1 ***- A7L2Z3_GOSHI)	0	0	0	2.1343	0	1.8387	0	0	0	1.7579	1.62	1.9286	1.324	1.5322	3.4188	0	0	0	0	0	0	0	0	0	1.2848	0	0	0	0	0	0	0	0	0	0	0	0	0	0	0	0	0	0	0	0	0	0	0
Solyc11g068540	N-carbamoylputrescine amidase (AHRD V1 **-- D3NU88_AZOS1)	6.2634	0	0	0	0	0	0	0	0	0	0	0	0	0	0	0	0	0	0	0	0	0	0	0	0	0	0	0	0	0	5.2319	2.5772	0	0	0	0	0	0	0	0	0	0	0	0	0	0	0	0
Solyc02g078920	SP I mismatch endonuclease (AHRD V1 **** A0MSM3_SPIOL)	3.1317	5.415	0	0	0	0	0	0	0	0	0	0	0	0	0	0	0	0	0	0	0	0	0	0	0	0	0	0	0	0	2.6159	2.5772	0	0	0	0	0	0	0	0	0	0	0	0	0	0	0	0
Solyc10g076510	Pyruvate decarboxylase (AHRD V1 **** B0ZS79_PRUAR)	0	0	6.4437	0	0	0	0	0	0	0	0	0	0	0	0	0	0	0	0	0	0	0	0	0	0	0	0	0	0	0	0	10.309	0	0	0	0	0	0	0	0	0	0	0	0	0	0	0	0
Solyc05g055230	40S ribosomal protein S17-like protein (AHRD V1 ***- Q3HRX4_	0	0	2.1479	0	0	0	0	0	0	0	0	0	0	0	0	0	0	0	0	0	0	0	0	0	0	0	0	0	0	0	2.6159	2.5772	3.7401	0	0	0	0	0	0	0	0	0	0	0	0	0	0	0
Solyc11g065920	Xanthine dehydrogenase/oxidase (AHRD V	0	0	0	0	0	0	0	0	0	0	0	0	0	0	0	0	0	0	0	0	0	0	0	0	0	0	0	0	0	0	5.2319	2.5772	0	0	0	0	0	0	0	0	0	0	0	0	0	0	0	0
Solyc07g007600	Pyrophosphate-energized proton pump (AHRD V1 ***- B0SRX3_LEPBP)	0	0	0	0	0	0	0	0	0	0	0	0	0	0	0	0	0	0	0	0	0	0	0	0	0	0	0	0	0	0	0	0	7.4802	0	0	0	0	0	0	0	0	0	0	0	0	0	0	0
Solyc10g084660	Actin-depolymerizing factor (AHRD V1 ***- D9I9X9_HEVBR)	3.1317	0	2.1479	0	0	0	0	0	0	0	0	0	0	0	0	0	0	0	0	0	0	0	0	0	0	0	0	0	0	0	2.6159	2.5772	0	0	0	0	0	0	0	0	0	0	0	0	0	0	0	0
Solyc03g111200	Adenylate kinase (AHRD V1 ***- D7MQ61_ARALY)	0	0	8.5916	0	0	0	0	0	0	0	0	0	0	0	0	0	0	0	0	0	0	0	0	0	0	0	0	0	0	0	7.8478	0	0	0	0	0	0	0	0	0	0	0	0	0	0	0	0	0
Solyc05g010260	6-phosphogluconate dehydrogenase decarboxylating (AHRD V1 **** B9SXT4_RICCO)	0	0	4.2958	0	0	0	0	0	0	0	0	0	0	0	0	0	0	0	0	0	0	0	0	0	0	0	0	0	0	0	0	0	3.7401	0	0	0	0	0	0	0	0	0	0	0	0	0	0	0
Solyc07g065230	Calcium-dependent lipid-binding domain-containing protein (AHRD V3.3 *-* G5DXN8_SILLA)	0	2.7075	0	0	0	0	0	0	0	0	0	0	0	0	0	0	0	0	0	0	0	0	0	0	0	0	0	0	0	0	2.6159	2.5772	0	0	0	0	0	0	0	0	0	0	0	0	0	0	0	0
Solyc09g082780	Asparagine synthetase B (AHRD V1 *-*- A1JQ99_YERE8)	0	2.7075	0	0	0	0	0	0	0	0	0	0	0	0	0	0	0	0	0	0	0	0	0	0	0	0	0	0	0	0	2.6159	2.5772	0	0	0	0	0	0	0	0	0	0	0	0	0	0	0	0
Solyc04g058090	Phosphoribosylformylglycinamidine cyclo-ligase (AHRD V1 **** Q6T7F2_SOLTU)	0	0	0	0	0	0	0	0	0	0	0	0	1.324	0	0	0	0	0	0	0	0	0	0	0	1.2848	0	1.3254	3.8971	2.1502	2.5494	0	0	0	0	0	0	0	0	0	0	0	0	0	0	1.6301	0	0	2.1015
Solyc01g105060	(3R)-hydroxymyristoyl- (AHRD V1 ***- Q9LX13_ARATH)	6.2634	2.7075	2.1479	0	0	0	0	0	0	0	0	0	0	0	0	0	0	0	0	0	0	0	0	0	0	0	0	0	0	0	0	2.5772	0	0	0	0	0	0	0	0	0	0	0	0	0	0	0	0
Solyc07g062070	Ribokinase (AHRD V1 ***- C5RCK9_WEIPA)	0	5.415	0	0	0	0	0	0	0	0	0	0	0	0	0	0	0	0	0	0	0	0	0	0	0	0	0	0	0	0	2.6159	2.5772	0	0	0	0	0	0	0	0	0	0	0	0	0	0	0	0
Solyc01g008950	Calmodulin 5/6/7/8-like protein (AHRD V1 ***- Q3HVL6_SOLTU)	0	0	0	3.2014	0	0	0	0	0	2.6369	0	4.8215	0	0	0	0	0	0	0	0	0	0	0	0	3.8544	0	0	0	0	0	0	0	0	0	0	0	0	0	0	0	1.7322	0	0	0	0	0	0	0
Solyc02g089150	PI-PLC X domain-containing protein At5g67130	0	0	0	0	0	0	0	0	0	0	0	0	0	0	0	0	0	0	0	0	1.7869	1.7711	1.7711	2.1591	1.2848	0	1.9881	1.5588	1.4334	1.9121	0	0	0	0	0	0	0	0	0	0	0	0	0	0	0	0	0	0
Solyc08g007090	Expansin-like protein (AHRD V1 ***- A7X331_SOLLC)	3.1317	2.7075	0	0	0	0	0	0	0	0	0	0	0	0	0	0	0	0	0	0	0	0	0	0	0	0	0	0	0	0	2.6159	2.5772	0	0	0	0	0	0	0	0	0	0	0	0	0	1.4952	0	0
Solyc01g111400	Subtilisin-like protease (AHRD V1 **-- A9XG40_TOBAC)	9.3951	0	0	0	0	0	0	0	0	0	0	0	0	0	0	0	0	0	0	0	0	1.7711	1.7711	0	0	0	0	0	0	0	2.6159	0	0	0	0	0	0	0	0	0	0	0	0	0	0	0	0	0
Solyc06g007670	60S ribosomal protein L5-1 (AHRD V1 ***- B6THG9_MAIZE)	0	0	0	0	0	0	0	0	0	0	0	0	0	0	0	0	0	0	0	0	0	0	0	0	0	0	0	0	0	0	0	7.7316	0	0	0	0	0	0	0	0	0	0	0	0	0	0	0	0
Solyc12g007170	Fatty acid oxidation complex subunit alpha	0	0	4.2958	0	0	0	0	0	0	0	0	0	0	0	0	0	0	0	0	0	0	0	0	0	0	0	0	0	0	0	2.6159	2.5772	0	0	0	0	0	0	0	0	0	0	0	0	0	0	0	0
Solyc04g063290	30S ribosomal protein S5 (AHRD V1 ***- C5K1T7_AJEDS)	0	0	2.1479	0	0	0	0	0	0	0	0	0	0	0	0	0	0	0	0	0	0	0	0	0	0	0	0	0	0	0	0	5.1544	0	0	0	0	0	0	0	0	0	0	0	0	0	0	0	0
Solyc02g085040	2,3,4,5-tetrahydropyridine-2,6-dicarboxylate N-acetyltransferase (AHRD V1 *--- DAPH_CL	0	0	4.2958	0	0	0	0	0	0	0	0	0	0	0	0	0	0	0	0	0	0	0	0	0	0	0	0	0	0	0	2.6159	2.5772	0	0	0	0	0	0	0	0	0	0	0	0	0	0	0	0
Solyc01g073740	Citrate synthase (AHRD V1 ***- O24135_TOBAC)	0	0	4.2958	0	0	0	0	0	0	0	0	0	0	0	0	0	0	0	0	0	0	0	0	0	0	0	0	0	0	0	2.6159	0	0	0	0	0	0	0	0	0	0	0	0	0	0	0	0	0
Solyc10g081180	RNA-binding protein (AHRD V1 *--- Q941H8_SOLTU)	3.1317	2.7075	0	0	0	0	0	0	0	0	0	0	0	0	0	0	0	0	0	0	0	0	0	0	0	0	0	0	0	0	0	0	3.7401	0	0	0	0	0	0	0	0	0	0	0	0	0	0	0
Solyc01g109940	26S protease regulatory subunit (AHRD V1 ***- C0NAB1_AJECG)	0	0	8.5916	0	0	0	0	0	0	0	0	0	0	0	0	0	0	0	0	0	0	0	0	0	0	0	0	0	0	0	0	0	0	0	0	0	0	0	0	0	0	0	0	0	0	0	0	0
Solyc06g072220	Kunitz trypsin inhibitor (AHRD V1 **** B8Y888_TOBAC)	0	0	0	0	0	0	0	0	0	0	2.43	1.9286	1.324	0	0	2.3038	0	0	0	0	0	0	0	0	0	0	0	0	0	0	5.2319	0	0	0	0	0	0	0	1.4707	0	0	0	0	0	0	0	0	0
Solyc03g123830	Phosphoglycerate dehydrogenase (AHRD V1 **** D2D316_GOSHI)	0	0	6.4437	0	0	0	0	0	0	0	0	0	0	0	0	0	0	0	0	0	0	0	0	0	0	0	0	0	0	0	0	5.1544	0	0	0	0	0	0	0	0	0	0	0	0	0	0	0	0
Solyc01g102330	Acetyl xylan esterase A (AHRD V1 **-- D0TLQ4_9BACE)	0	0	0	2.1343	0	1.8387	0	0	0	0	0	0	1.324	0	0	0	0	0	0	0	1.7869	1.7711	1.7711	0	1.2848	0	0	0	0	0	0	0	0	0	0	0	0	0	0	0	0	1.2867	1.4774	0	0	0	0	0
Solyc06g075810	NADH dehydrogenase (AHRD V1 **** C1BWM4_ESOLU)	3.1317	0	2.1479	0	0	0	0	0	0	0	0	0	0	0	0	0	0	0	0	0	0	0	0	0	0	0	0	0	0	0	0	0	3.7401	0	0	0	0	0	0	0	0	0	0	0	0	0	0	0
Solyc11g020870	MYG1 protein (AHRD V1 **-- Q58D33_BOVIN)	0	0	4.2958	0	0	0	0	0	0	0	0	0	0	0	0	0	0	0	0	0	0	0	0	0	0	0	0	0	0	0	2.6159	5.1544	0	0	0	0	0	0	0	0	0	0	0	0	0	0	0	0
Solyc06g009110	Nucellin-like aspartic protease (Fragment) (AHRD V1 **-- Q8L886_MAIZE)	0	5.415	0	0	0	0	0	0	0	0	0	0	1.986	0	0	0	0	0	0	0	0	0	0	0	0	0	0	0	0	0	0	0	0	0	0	0	0	0	1.4707	0	0	0	0	0	0	0	0	0
Solyc05g005770	NHL repeat-containing protein (AHRD V1 ***- D7KNK1_ARALY)	3.1317	2.7075	0	0	0	0	0	0	0	0	0	0	0	0	0	0	0	0	0	0	0	0	0	0	0	0	0	0	0	0	0	2.5772	0	0	0	0	0	0	0	0	0	0	0	0	0	0	0	0
Solyc07g007870	NADH flavin oxidoreductase/12-oxophytodienoate reductase (AHRD V1 **-* Q2U7C4_ASPOR)	0	0	6.4437	0	0	0	0	0	0	0	0	0	0	0	0	0	0	0	0	0	0	0	0	0	0	0	0	0	0	0	2.6159	2.5772	0	0	0	0	0	0	0	0	0	0	0	0	0	0	0	0
Solyc06g067960	Glutaredoxin family protein (AHRD V1 ***- D7L4W4_ARALY)	0	0	2.1479	0	0	0	0	0	0	0	0	0	0	0	0	0	0	0	0	0	0	0	0	0	0	0	0	0	0	0	2.6159	2.5772	3.7401	0	0	0	0	0	0	0	0	0	0	0	0	0	0	0
Solyc06g050930	Endo beta n-acetylglucosaminidase (AHRD V1 *-*- Q16SQ0_AEDAE)	0	0	0	0	0	0	0	0	0	0	0	0	0	0	0	0	0	0	0	0	0	0	0	0	0	0	1.3254	3.1177	3.5836	3.8242	0	0	0	0	0	0	0	0	0	0	0	0	0	0	0	0	0	2.1015
Solyc06g083620	26S protease regulatory subunit 4 (AHRD V1 ***- B6T2S0_MAIZE)	3.1317	0	0	0	0	0	0	0	0	0	0	0	0	0	0	0	0	0	0	0	0	0	0	0	0	0	0	0	0	0	2.6159	0	0	0	0	0	0	0	0	0	0	0	0	0	0	0	0	0
Solyc03g031720	RNA-binding family protein (AHRD V3.3 *** A0A061FD24_THECC)	0	2.7075	2.1479	0	0	0	0	0	0	0	0	0	0	0	0	0	0	0	0	0	0	0	0	0	0	0	0	0	0	0	0	2.5772	3.7401	0	0	0	0	0	0	0	0	0	0	0	0	0	0	0
Solyc11g066130	Thaumatin-like protein (AHRD V1 **-- D2KU75_CITJA)	9.3951	0	4.2958	0	0	0	0	0	0	0	0	0	0	0	0	0	0	0	0	0	0	0	0	0	0	0	0	0	0	0	0	0	0	0	0	0	0	0	0	0	0	0	0	0	0	0	0	0
Solyc12g042060	ATP-dependent clp protease ATP-binding	0	0	2.1479	0	0	0	0	0	0	0	0	0	0	0	0	0	0	0	0	0	0	0	0	0	0	0	0	0	0	0	2.6159	2.5772	3.7401	0	0	0	0	0	0	0	0	0	0	0	0	0	0	0
Solyc12g095960	Insulin-like growth factor 2 mRNA-binding protein 2 (AHRD V1 *-** IF2B2	0	2.7075	0	0	0	0	0	0	0	0	0	0	0	0	0	0	0	0	0	0	0	0	0	0	0	0	0	0	0	0	5.2319	2.5772	0	0	0	0	0	0	0	0	0	0	0	0	0	0	0	0
Solyc04g005030	Phosphoglucomutase/phosphomannomutase family protein (AHRD V1 **-* A3IPW6_9CHRO)	3.1317	2.7075	0	0	0	0	0	0	0	0	0	0	0	0	0	0	0	0	0	0	0	0	0	0	0	0	0	0	0	0	2.6159	2.5772	0	0	0	0	0	0	0	0	0	0	0	0	0	0	0	0
Solyc01g110450	NADP dependent sorbitol 6-phosphate dehydrogenase (Fragment) (AHRD V1 **-- Q8S4S2_VAUC	6.2634	0	2.1479	0	0	0	0	0	0	0	0	0	0	0	0	0	0	0	0	0	0	0	0	0	0	0	0	0	0	0	0	2.5772	0	0	0	0	0	0	0	0	0	0	0	0	0	0	0	0
Solyc08g016510	Proteasome subunit alpha type (AHRD V1 ***- C6SW82_SOYBN)	0	0	10.74	0	0	0	0	0	0	0	0	0	0	0	0	0	0	0	0	0	0	0	0	0	0	0	0	0	0	0	0	0	0	0	0	0	0	0	0	0	0	0	0	0	0	0	0	0
Solyc01g100050	WD-40 repeat protein (AHRD V1 *--- Q8Z020_ANASP)	0	0	0	0	0	0	0	0	0	0	0	0	0	0	0	0	0	0	0	0	0	0	0	0	0	0	0	0	0	0	2.6159	5.1544	0	0	0	0	0	0	0	0	0	0	0	0	0	0	0	0
Solyc03g083910	Acid beta-fructofuranosidase (AHRD V1 **-- Q575T1_WHEAT)	3.1317	2.7075	0	0	0	0	0	0	0	0	0	0	0	0	0	0	0	0	0	0	0	0	0	0	0	0	0	0	0	0	0	0	7.4802	0	0	0	0	0	0	0	0	0	0	0	0	0	0	0
Solyc12g007310	Lactoylglutathione lyase (AHRD V1 **** B6SSK1_MAIZE)	0	0	0	0	0	0	0	0	0	0	0	0	0	0	0	0	0	0	0	0	0	0	0	0	3.212	1.4462	1.3254	2.3383	0	1.9121	0	0	0	0	0	0	0	0	0	0	0	0	0	0	0	0	0	0
Solyc11g005330	Actin (AHRD V1 ***- Q7XZK0_GOSHI)	0	0	0	3.2014	0	1.8387	0	0	0	0	0	0	0	0	0	0	0	0	0	0	0	0	0	0	0	0	0	0	0	0	0	0	0	0	0	0	0	0	0	0	0	0	0	0	0	1.4952	6.7054	0
Solyc07g065540	Fasciclin-like arabinogalactan protein 1	0	0	0	2.1343	2.0551	0	0	0	0	0	0	0	1.324	0	0	0	0	0	2.7502	0	0	0	0	0	1.2848	0	0	1.5588	0	0	0	0	0	0	0	0	0	0	0	0	0	0	0	0	0	0	0	0
Solyc01g059930	Universal stress protein (AHRD V1 ***- D6BRD7_9ROSI)	0	0	4.2958	0	0	0	0	0	0	0	0	0	0	0	0	0	0	0	0	0	0	0	0	0	0	0	0	0	0	0	0	2.5772	3.7401	0	0	0	0	0	0	0	0	0	0	0	0	0	0	0
Solyc05g050210	GDSL esterase/lipase At4g01130-like	0	0	0	0	0	0	0	0	0	0	0	0	0	0	0	0	0	0	0	0	0	0	0	0	0	0	0	0	2.1502	0	0	0	0	0	0	0	0	0	0	0	1.7322	0	2.9548	3.8831	2.4452	0	0	0
Solyc03g097910	Dihydroorotate dehydrogenase family protein (AHRD V1 **** D7L7W7_ARALY)	0	0	2.1479	0	0	0	0	0	0	0	0	0	0	0	0	0	0	0	0	0	0	0	0	0	0	0	0	0	0	0	0	2.5772	0	0	0	0	0	0	0	0	0	0	0	0	0	0	0	0
Solyc03g115110	ATP synthase gamma chain (AHRD V1 ***- B9SZS3_RICCO)	0	0	4.2958	0	0	0	0	0	0	0	0	0	0	0	0	0	0	0	0	0	0	0	0	0	0	0	0	0	0	0	2.6159	0	0	0	0	0	0	0	0	0	0	0	0	0	0	0	0	0
Solyc06g073900	Unknown Protein (AHRD V1)	0	0	4.2958	0	0	0	0	0	0	0	0	0	0	0	0	0	0	0	0	0	0	0	0	0	0	0	0	0	0	0	0	2.5772	0	0	0	0	0	0	0	0	0	0	0	0	0	0	0	0
Solyc12g019300	Acetolactate synthase small subunit (AHRD V3.3 *-* A0A151UBY0_CAJCA)	0	0	0	0	0	0	0	0	0	0	0	0	0	0	0	0	0	0	0	0	0	0	0	0	0	0	0	0	0	0	5.2319	2.5772	0	0	0	0	0	0	0	0	0	0	0	0	0	0	0	0
Solyc08g077920	Isocitrate dehydrogenase (AHRD V1 **** Q17P79_AEDAE)	0	0	12.887	0	0	0	0	0	0	0	0	0	0	0	0	0	0	0	0	0	0	0	0	0	0	0	0	0	0	0	0	0	0	0	0	0	0	0	0	0	0	0	0	0	0	0	0	0
Solyc06g065520	T-complex protein eta subunit (AHRD V1 ***- A8HQ74_CHLRE)	0	0	0	0	0	0	0	0	0	0	0	0	0	0	0	0	0	0	0	0	0	0	0	0	0	0	0	0	0	0	0	7.7316	0	0	0	0	0	0	0	0	0	0	0	0	0	0	0	0
Solyc04g005340	Alpha-1 4-glucan protein synthase (AHRD V1 **-* Q8H8T0_ORYSJ); contains Interpro domain(s) IPR004901 Alpha-1,4-glucan-protein synthase, UDP-forming	6.2634	0	0	0	0	0	0	0	0	0	0	0	0	0	0	0	0	0	0	0	0	0	0	0	0	0	0	0	0	0	0	0	0	3.4875	0	0	0	0	0	0	0	0	0	0	0	0	0	0
Solyc01g103220	Cytochrome c (AHRD V1 ***- B6SKR4_MAIZE)	0	0	0	3.2014	2.0551	0	0	0	0	1.7579	0	0	1.324	0	0	0	0	0	0	0	1.7869	0	0	0	0	0	0	0	0	0	0	0	0	0	0	0	0	0	0	0	0	0	0	0	0	0	0	0
Solyc04g081440	Neutral invertase like protein (AHRD V1 ***- Q67XD9_ARATH)	0	0	6.4437	0	0	0	0	0	0	0	0	0	0	0	0	0	0	0	0	0	0	0	0	0	0	0	0	0	0	0	0	0	0	0	0	0	0	0	0	0	0	0	0	0	0	0	0	0
Solyc06g050770	Alpha-soluble NSF attachment protein (AHRD V1 **** D2D2Z7_GOSHI)	0	0	6.4437	0	0	0	0	0	0	0	0	0	0	0	0	0	0	0	0	0	0	0	0	0	0	0	0	0	0	0	0	0	0	0	0	0	0	0	0	0	0	0	0	0	0	0	0	0
Solyc02g078120	Eukaryotic translation initiation factor 3 subunit 7 (AHRD V1 ***- Q9FK	0	0	4.2958	0	0	0	0	0	0	0	0	0	0	0	0	0	0	0	0	0	0	0	0	0	0	0	0	0	0	0	0	0	0	0	0	0	0	0	0	0	0	0	0	0	0	0	0	0
Solyc02g088260	Latex abundant protein 1 (AHRD V1 *--- Q6XNP6_HEVBR)	0	0	2.1479	0	0	0	0	0	0	0	0	0	0	0	0	0	0	0	0	0	0	0	0	0	0	0	0	0	0	0	2.6159	5.1544	0	0	0	0	0	0	0	0	0	0	0	0	0	0	0	0
Solyc01g109850	Diaminopimelate decarboxylase family protein (AHRD V3.3 *** B9HRK5_POPTR)	0	5.415	4.2958	0	0	0	0	0	0	0	0	0	0	0	0	0	0	0	0	0	0	0	0	0	0	0	0	0	0	0	0	2.5772	0	0	0	0	0	0	0	0	0	0	0	0	0	0	0	0
Solyc01g099410	Histone H2A (AHRD V1 ***- Q8H0G7_TOBAC)	3.1317	0	0	0	0	0	0	0	0	0	0	0	0	0	0	0	0	0	0	0	0	0	0	0	0	0	0	0	0	0	2.6159	2.5772	3.7401	0	0	0	0	0	0	0	0	0	0	0	0	0	0	0
Solyc04g015620	Uncharacterized protein LOC101245049	0	0	0	0	0	0	0	0	0	0	0	0	1.986	0	0	1.5358	0	0	2.7502	0	0	1.7711	1.7711	0	0	0	0	0	0	0	0	0	0	0	0	0	0	0	2.2061	0	0	0	0	0	0	0	0	0
Solyc07g040890	CXE carboxylesterase (Fragment) (AHRD V1 **-* Q0ZPV6_9ERIC)	0	0	0	0	0	0	0	0	0	0	0	0	0	0	0	0	0	0	0	0	0	0	0	0	0	0	0	0	0	0	2.6159	2.5772	3.7401	0	0	0	0	0	0	0	0	0	0	0	0	0	0	0
Solyc11g066290	Metallophos domain-containing protein	0	0	0	0	0	0	0	0	0	1.7579	1.62	2.8929	2.648	1.5322	0	1.5358	0	0	0	0	0	0	0	0	0	0	0	0	0	0	0	0	0	0	0	0	0	0	0	0	0	0	0	0	0	0	0	0
Solyc10g081030	Nascent polypeptide-associated complex alpha subunit-like protein (AHRD	0	0	4.2958	0	0	0	0	0	0	0	0	0	0	0	0	0	0	0	0	0	0	0	0	0	0	0	0	0	0	0	0	0	0	0	0	0	0	0	0	0	0	0	0	0	0	0	0	0
Solyc12g099440	Fatty acid oxidation complex subunit a	0	5.415	0	0	0	0	0	0	0	0	0	0	0	0	0	0	0	0	0	0	0	0	0	0	0	0	0	0	0	0	0	0	3.7401	0	0	0	0	0	0	0	0	0	0	0	0	0	0	0
Solyc09g090680	Cysteine-rich repeat secretory protein 3-like	0	0	0	0	0	0	0	0	0	0	0	0	0	0	0	0	0	0	0	0	0	0	0	0	1.2848	0	0	1.5588	1.4334	1.9121	0	0	0	0	0	0	0	0	0	0	0	1.93	0	0	1.6301	0	0	2.1015
Solyc10g006070	40S ribosomal protein S8 (AHRD V1 ***- Q2XPV9_SOLTU)	0	0	0	0	0	0	0	0	0	0	0	0	0	0	0	0	0	0	0	0	0	0	0	0	0	0	0	0	0	0	0	2.5772	3.7401	0	0	0	0	0	0	0	0	0	0	0	0	0	0	0
Solyc12g096150	60S ribosomal protein L13 (AHRD V1 ***- Q3HRY7_SOLTU)	0	0	0	0	0	0	0	0	0	0	0	0	0	0	0	0	0	0	0	0	0	0	0	0	0	0	0	0	0	0	0	0	3.7401	0	0	0	0	0	0	0	0	0	0	0	0	0	0	0
Solyc10g081190	Lrr, resistance protein fragment	0	0	0	0	0	0	0	0	0	0	0	0	0	0	0	0	0	0	0	0	0	0	0	0	1.2848	0	1.3254	0	0	0	0	0	0	0	0	0	0	0	0	3.0501	0	0	0	0	0	0	0	0
Solyc02g085420	U1 small nuclear ribonucleoprotein (AHRD V1 *-*- A8J8G5_CHLRE)	0	0	0	0	0	0	0	0	0	0	0	0	0	0	0	0	0	0	0	0	0	0	0	0	0	0	0	0	0	0	2.6159	0	3.7401	0	0	0	0	0	0	0	0	0	0	0	0	0	0	0
Solyc12g056230	glutathione peroxidase like encoding 2	0	0	6.4437	0	0	0	0	0	0	0	0	0	0	0	0	0	0	0	0	0	0	0	0	0	0	0	0	0	0	0	0	0	0	0	0	0	0	0	0	0	0	0	0	0	0	0	0	0
Solyc02g094470	Mitochondrial phosphate carrier protein (AHRD V1 **** B9GFH9_POPTR)	3.1317	0	0	0	0	0	0	0	0	0	0	0	0	0	0	0	0	0	0	0	0	0	0	0	0	0	0	0	0	0	0	2.5772	0	0	0	0	0	0	0	0	0	0	0	0	0	0	0	0
Solyc01g111210	Probable amidase At4g34880	0	0	0	0	0	0	0	0	0	0	0	0	0	0	0	0	0	0	0	0	1.7869	0	0	2.1591	1.2848	1.4462	1.3254	1.5588	0	1.9121	0	0	0	0	0	0	0	0	0	0	0	0	0	0	0	0	0	0
Solyc07g048090	Fasciclin-like arabinogalactan protein 2 (AHRD V1 ***- A9XTK7_GOSHI); contains Interpro domain(s) IPR000782 FAS1 domain	0	0	0	0	0	1.8387	0	0	0	0	0	0	0	0	0	0	0	0	0	0	1.7869	1.7711	1.7711	0	1.2848	0	0	1.5588	1.4334	0	0	0	0	0	0	0	0	0	0	0	0	0	0	0	0	0	0	0
Solyc11g073200	Legumin 11S-globulin (AHRD V1 **-- Q39770_GINBI)	3.1317	0	0	0	0	0	0	0	0	0	0	0	0	0	0	0	0	0	0	0	0	0	0	0	0	0	0	0	0	0	0	5.1544	0	0	0	0	0	0	0	0	0	0	0	0	0	0	0	0
Solyc12g011430	Hydroxyacylglutathione hydrolase 3 (AHRD V3.3 *** F4HRK0_ARATH)	0	0	0	0	0	0	0	0	0	0	0	0	0	0	0	0	0	0	0	0	0	0	0	0	0	0	0	0	0	0	2.6159	2.5772	0	0	0	0	0	0	0	0	0	0	0	0	0	0	0	0
Solyc11g066620	Peptidase A1 domain-containing protein	0	0	0	0	0	0	0	0	0	0	0	0	0	0	0	1.5358	0	0	0	0	0	0	0	0	0	0	1.3254	0	0	0	0	0	0	0	0	0	0	2.2983	0	0	1.7322	1.2867	1.4774	1.5533	0	0	0	0
Solyc03g096550	Wound/stress protein (AHRD V1 **-- Q672Q3_SOLLC)	3.1317	2.7075	0	0	0	0	0	0	0	0	0	0	0	0	0	0	0	0	0	0	0	0	0	0	0	0	0	0	0	0	2.6159	0	0	0	0	0	0	0	0	0	0	0	0	0	0	0	0	0
Solyc08g063080	UDP-sulfoquinovose synthase (AHRD V1 ***- C0LIR3_SOLLC)	0	2.7075	0	0	0	0	0	0	0	0	0	0	0	0	0	0	0	0	0	0	0	0	0	0	0	0	0	0	0	0	2.6159	0	0	0	0	0	0	0	0	0	0	0	0	0	0	0	0	0
Solyc05g052510	Clathrin heavy chain (AHRD V1 ***- Q39834_SOYBN)	0	0	0	0	0	0	0	0	0	0	0	0	0	0	0	0	0	0	0	0	0	0	0	0	0	0	0	0	0	0	0	7.7316	0	0	0	0	0	0	0	0	0	0	0	0	0	0	3.3527	0
Solyc10g049890	Phosphoglycerate dehydrogenase (AHRD V1 **** D2D316_GOSHI)	0	0	0	0	0	0	0	0	0	0	0	0	0	0	0	0	0	0	0	0	0	0	0	0	0	0	0	0	0	0	0	0	0	0	0	0	0	0	0	0	0	0	0	0	0	0	0	0
Solyc01g111450	Proteasome subunit alpha type (AHRD V1 ***- Q38HT8_SOLTU)	0	2.7075	0	0	0	0	0	0	0	0	0	0	0	0	0	0	0	0	0	0	0	0	0	0	0	0	0	0	0	0	2.6159	2.5772	0	0	0	0	0	0	0	0	0	0	0	0	0	0	0	0
Solyc07g064930	Protein grpE (AHRD V1 *-*- Q1QRU3_NITHX)	0	0	0	0	0	0	0	0	0	0	0	0	0	0	0	0	0	0	0	0	0	0	0	0	0	0	0	0	0	0	5.2319	2.5772	0	0	0	0	0	0	0	0	0	0	0	0	0	0	0	0
Solyc11g039830	Glycyl-tRNA synthetase (AHRD V1 ***- D7KEM8_ARALY	0	0	0	0	0	0	0	0	0	0	0	0	0	0	0	0	0	0	0	0	0	0	0	0	0	0	0	0	0	0	2.6159	5.1544	0	0	0	0	0	0	0	0	0	0	0	0	0	0	0	0
Solyc01g088020	Protein transport protein sec31 (AHRD V1 **-- C8V1I6_EMENI)	0	0	0	0	0	0	0	0	0	0	0	0	0	0	0	0	0	0	0	0	0	0	0	0	0	0	0	0	0	0	2.6159	0	0	0	0	0	0	0	0	0	0	0	0	0	0	0	2.2351	0
Solyc08g082430	Nucleoside diphosphate kinase (AHRD V1 ***- D5ILC3_SOLTU)	0	0	4.2958	0	0	0	0	0	0	0	0	0	0	0	0	0	0	0	0	0	0	0	0	0	0	0	0	0	0	0	0	0	0	0	0	0	0	0	0	0	0	0	0	0	0	0	0	0
Solyc07g064510	RNA-binding family protein (AHRD V3.3 *** A0A061FD24_THECC)	0	2.7075	0	0	0	0	0	0	0	0	0	0	0	0	0	0	0	0	0	0	0	0	0	0	0	0	0	0	0	0	0	5.1544	0	0	0	0	0	0	0	0	0	0	0	0	0	0	0	0
Solyc11g007200	Copper chaperone (AHRD V1 *-*- D3GC04_9ROSI)	0	2.7075	0	0	0	0	0	0	0	0	0	0	0	0	0	0	0	0	0	0	0	0	0	0	0	0	0	0	0	0	0	5.1544	0	0	0	0	0	0	0	0	0	0	0	0	0	0	0	0
Solyc04g015830	Actin-binding protein gelsolin (AHRD V1 **-* D8UJD7_VOLCA)	0	0	2.1479	0	0	0	0	0	0	0	0	0	0	0	0	0	0	0	0	0	0	0	0	0	0	0	0	0	0	0	2.6159	0	0	0	0	0	0	0	0	0	0	0	0	0	0	0	0	0
Solyc06g005940	Protein disulfide isomerase (AHRD V1 **** Q6IV17_IPOBA)	0	0	0	0	0	2.758	0	0	0	0	0	0	0	0	0	0	0	0	0	0	0	0	0	0	0	0	0	0	0	0	0	2.5772	0	0	0	0	0	0	0	0	0	0	0	0	0	0	2.2351	0
Solyc12g010840	Ketol-acid reductoisomerase (AHRD V1 ***-	0	2.7075	0	0	0	0	0	0	0	0	0	0	0	0	0	0	0	0	0	0	0	0	0	0	0	0	0	0	0	0	0	0	7.4802	0	0	0	0	0	0	0	0	0	0	0	0	0	0	0
Solyc09g075730	Receptor-like kinase (AHRD V1 ***- A7VM37_MARPO)	0	0	0	0	0	0	0	0	0	0	0	0	0	0	0	0	0	0	0	0	0	0	0	0	0	2.1693	0	1.5588	1.4334	1.2747	0	0	0	0	0	0	0	0	0	0	0	0	0	0	1.6301	0	0	2.1015
Solyc05g055880	Nucleolar protein 5 (AHRD V1 ***- Q6P364_XENTR)	0	0	4.2958	0	0	0	0	0	0	0	0	0	0	0	0	0	0	0	0	0	0	0	0	0	0	0	0	0	0	0	0	0	0	0	0	0	0	0	0	0	0	0	0	0	0	0	0	0
Solyc12g098150	Voltage-gated potassium channel beta subunit (AHRD V1 **-- B	0	0	4.2958	0	0	0	0	0	0	0	0	0	0	0	0	0	0	0	0	0	0	0	0	0	0	0	0	0	0	0	2.6159	0	0	0	0	0	0	0	0	0	0	0	0	0	0	0	0	0
Solyc08g078510	GRAM-containing/ABA-responsive protein (Fragment) (AHRD V1 *--- C6FBP1_PSEMZ)	0	0	4.2958	0	0	0	0	0	0	0	0	0	0	0	0	0	0	0	0	0	0	0	0	0	0	0	0	0	0	0	0	2.5772	0	0	0	0	0	0	0	0	0	0	0	0	0	0	0	0
Solyc08g013880	Uncharacterized GPI-anchored protein At1g61900 (AHRD V1 ***- UGPI6_ARATH)	0	0	0	0	0	0	0	0	0	0	1.62	0	0	1.5322	0	0	0	0	0	0	0	0	0	0	0	0	0	0	0	0	0	0	0	0	0	0	0	0	1.4707	0	0	0	0	1.5533	1.6301	0	0	2.1015
Solyc02g078990	Mercaptopyruvate sulfurtransferase-like protein (AHRD V1 **** C0LIR4_SOLLC)	0	0	2.1479	0	0	0	0	0	0	0	0	0	0	0	0	0	0	0	0	0	0	0	0	0	0	0	0	0	0	0	2.6159	2.5772	0	0	0	0	0	0	0	0	0	0	0	0	0	0	0	0
Solyc06g007540	Cytochrome b-c1 complex subunit 8 (AHRD V1 **** D6BQP2_9ROSI)	0	0	0	0	0	0	0	0	0	0	0	0	0	0	0	0	0	0	0	0	0	0	0	0	0	0	0	0	0	0	0	0	3.7401	0	0	0	0	0	0	0	0	0	0	0	0	0	0	0
Solyc12g045030	Short-chain dehydrogenase/reductase family protein (AHRD V1	0	2.7075	4.2958	0	0	0	0	0	0	0	0	0	0	0	0	0	0	0	0	0	0	0	0	0	0	0	0	0	0	0	0	0	0	0	0	0	0	0	0	0	0	0	0	0	0	0	0	0
Solyc06g063330	Vacuolar H+-ATPase A2 subunit isoform	0	0	0	0	0	0	0	0	0	0	0	0	0	0	0	0	0	0	0	0	0	0	0	0	0	0	0	0	0	0	0	0	0	5.2313	0	0	0	0	0	0	0	0	0	0	0	0	4.4703	0
Solyc01g060470	Importin alpha-1b subunit (AHRD V1 ***- B6T451_MAIZE)	0	0	4.2958	0	0	0	0	0	0	0	0	0	0	0	0	0	0	0	0	0	0	0	0	0	0	0	0	0	0	0	5.2319	0	0	0	0	0	0	0	0	0	0	0	0	0	0	0	0	0
Solyc09g011590	Glutathione S-transferase-like protein (AHRD V1 **** A8DUB0_SOLLC)	0	0	6.4437	0	0	0	0	0	0	0	0	0	0	0	0	0	0	0	0	0	0	0	0	0	0	0	0	0	0	0	0	0	0	0	0	0	0	0	0	0	0	0	0	0	0	0	0	0
Solyc05g046010	Peroxidase (AHRD V1 **** Q07446_SOLLC)	0	0	4.2958	0	0	0	0	0	0	0	0	0	0	0	0	0	0	0	0	0	0	0	0	0	0	0	0	0	0	0	2.6159	2.5772	0	0	0	0	0	0	0	0	0	0	0	0	0	0	0	0
Solyc05g056160	Proteasome subunit beta type (AHRD V1 ***- C6TLJ9_SOYBN)	0	0	4.2958	0	0	0	0	0	0	0	0	0	0	0	0	0	0	0	0	0	0	0	0	0	0	0	0	0	0	0	0	5.1544	0	0	0	0	0	0	0	0	0	0	0	0	0	0	0	0
Solyc06g075010	chaperonin (AHRD V1 ***- B2IXD2_NOSP7)	0	0	4.2958	0	0	0	0	0	0	0	0	0	0	0	0	0	0	0	0	0	0	0	0	0	0	0	0	0	0	0	0	0	0	0	0	0	0	0	0	0	0	0	0	0	0	0	0	0
Solyc06g082630	26S protease regulatory subunit 6B (AHRD V1 ***- B6TRH7_MAIZE)	0	0	4.2958	0	0	0	0	0	0	0	0	0	0	0	0	0	0	0	0	0	0	0	0	0	0	0	0	0	0	0	0	0	0	0	0	0	0	0	0	0	0	0	0	0	0	0	0	0
Solyc10g007600	L-lactate dehydrogenase (AHRD V1 ***- LLDD_VIBPA)	9.3951	0	0	0	0	0	0	0	0	0	0	0	0	0	0	0	0	0	0	0	0	0	0	0	0	0	0	0	0	0	0	0	0	0	0	0	0	0	0	0	0	0	0	0	0	0	0	0
Solyc07g005940	Vacuolar ATPase subunit H protein (AHRD V1 ***- B6SIW6_MAIZE)	6.2634	0	0	0	0	0	0	0	0	0	0	0	0	0	0	0	0	0	0	0	0	0	0	0	0	0	0	0	0	0	0	0	0	0	0	0	0	0	0	0	0	0	0	0	0	0	0	0
Solyc10g084400	Glutathione S-transferase L3 isoform X1	0	0	0	0	0	0	0	0	0	0	0	1.9286	1.324	0	0	1.5358	0	0	0	0	0	0	0	0	1.9272	0	0	0	0	0	2.6159	0	0	0	0	0	0	0	0	0	0	0	0	0	0	0	0	0
Solyc12g042920	Cytochrome c1 (AHRD V1 ***- Q9FKS5_ARATH)	0	0	0	0	0	0	0	0	0	0	0	0	0	0	0	0	0	0	0	0	0	0	0	0	0	0	0	0	0	0	0	0	0	0	0	0	0	0	0	0	0	0	0	0	0	0	0	0
Solyc03g112990	Pectinesterase (AHRD V1 **** B9GXZ7_POPTR)	0	0	0	0	0	0	0	0	0	0	0	0	0	1.5322	0	0	0	0	0	0	0	0	0	0	0	0	0	0	1.4334	1.2747	0	0	0	0	0	0	0	0	0	0	0	1.2867	1.4774	0	0	0	0	2.1015
Solyc06g074070	Receptor-like kinase TMK3	0	0	0	0	0	1.8387	0	0	0	0	0	0	0	0	0	0	0	0	0	0	0	0	0	0	0	0	0	1.5588	2.1502	1.9121	0	0	0	0	0	0	0	0	0	0	0	0	0	0	1.6301	0	0	0
Solyc03g032160	Ubiquilin-1 (AHRD V1 *--- B6T584_MAIZE)	0	0	0	0	0	0	0	0	0	0	0	0	0	0	0	0	0	0	0	0	0	0	0	0	0	0	0	0	0	0	0	2.5772	3.7401	0	0	0	0	0	0	0	0	0	0	0	0	0	0	0
Solyc06g069470	Glycerophosphoryl diester phosphodiesterase family protein expressed (AHRD V1 ***- Q6A	0	0	6.4437	0	0	0	0	0	0	0	0	0	0	0	0	0	0	0	0	0	0	0	0	0	0	0	0	0	0	0	2.6159	0	0	0	0	0	0	0	0	0	0	0	0	0	0	0	0	0
Solyc05g047590	Pectinesterase	0	0	0	0	0	0	0	0	0	0	0	0	0	0	0	0	0	0	0	0	0	0	0	0	0	0	0	0	0	1.9121	0	0	0	0	0	0	0	2.2983	0	0	0	1.2867	1.4774	0	0	0	0	0
Solyc06g069010	LeArcA1 protein	0	0	0	0	0	0	0	0	0	0	0	0	0	0	0	0	0	0	0	0	0	0	0	0	0	0	0	0	0	0	0	5.1544	3.7401	0	0	0	0	0	0	0	0	0	0	0	0	0	0	0
Solyc02g064970	Peroxidase (AHRD V1 **** Q43499_SOLLC)	6.2634	0	0	0	0	0	0	0	0	0	0	0	0	0	0	0	0	0	0	0	0	0	0	0	0	0	0	0	0	0	0	2.5772	0	0	0	0	0	0	0	0	0	0	0	0	0	0	0	0
Solyc01g099240	3-hydroxyisobutyrate dehydrogenase (AHRD V1 ***- A3ZMK4_9PLAN)	3.1317	0	0	0	0	0	0	0	0	0	0	0	0	0	0	0	0	0	0	0	0	0	0	0	0	0	0	0	0	0	2.6159	0	0	0	0	0	0	0	0	0	0	0	0	0	0	0	0	0
Solyc04g079200	26S proteasome regulatory subunit (AHRD V1 **** A8HPA0_CHLRE)	0	0	0	0	0	0	0	0	0	0	0	0	0	0	0	0	0	0	0	0	0	0	0	0	0	0	0	0	0	0	2.6159	0	0	0	0	0	0	0	0	0	0	0	0	0	0	0	0	0
Solyc06g036290	Heat shock protein 90 (Fragment) (AHRD V1 **-- Q00NU9_WHEAT)	0	0	0	4.2686	0	0	0	0	0	0	0	0	0	0	0	0	0	0	0	0	0	0	0	0	0	0	0	0	0	0	0	0	0	0	0	0	0	0	0	0	0	0	0	0	0	0	4.4703	0
Solyc02g022930	3-hydroxyisobutyrate dehydrogenase-like protein (AHRD V1 ***- Q1ECP8_ARATH)	0	0	0	0	0	0	0	0	0	0	0	0	0	0	0	0	0	0	0	0	0	0	0	0	0	0	0	0	0	0	0	2.5772	0	0	0	0	0	0	0	0	0	0	0	0	0	0	0	0
Solyc05g013690	GDSL esterase/lipase family (AHRD V3.3 *** A0A151TAB7_CAJCA)	0	0	2.1479	0	0	0	0	0	0	0	0	0	0	0	0	0	0	0	0	0	0	0	0	0	0	0	0	0	0	0	0	0	3.7401	0	0	0	0	0	0	0	0	0	0	0	0	0	0	0
Solyc01g058390	Galactokinase (AHRD V1 **** B6V3B9_CUCME)	3.1317	2.7075	0	0	0	0	0	0	0	0	0	0	0	0	0	0	0	0	0	0	0	0	0	0	0	0	0	0	0	0	0	0	0	0	0	0	0	0	0	0	0	0	0	0	0	0	0	0
Solyc09g064370	Alcohol dehydrogenase (AHRD V1 **** Q1HQD0_BOMMO)	0	2.7075	0	0	0	0	0	0	0	0	0	0	0	0	0	0	0	0	0	0	0	0	0	0	0	0	0	0	0	0	0	0	0	0	0	0	0	0	0	0	0	0	0	0	0	0	0	0
Solyc12g056120	6-phosphogluconate dehydrogenase decar	0	0	2.1479	0	0	0	0	0	0	0	0	0	0	0	0	0	0	0	0	0	0	0	0	0	0	0	0	0	0	0	2.6159	0	3.7401	0	0	0	0	0	0	0	0	0	0	0	0	0	0	0
Solyc01g009990	Peptidyl-prolyl cis-trans isomerase (AHRD V1 ***- B9RMA5_RICCO)	0	5.415	0	0	0	0	0	0	0	0	0	0	0	0	0	0	0	0	0	0	0	0	0	0	0	0	0	0	0	0	0	0	0	0	0	0	0	0	0	0	0	0	0	0	0	0	0	0
Solyc03g031800	Xyloglucan endotransglucosylase/hydrolase	0	0	0	0	0	0	0	0	0	0	0	0	0	0	0	0	0	0	0	0	0	0	0	0	0	1.4462	0	1.5588	1.4334	1.9121	0	0	0	0	0	0	0	0	0	0	0	0	0	0	0	0	0	0
Solyc02g081400	Class I glutamine amidotransferase-like superfamily protein (AHRD V3.3 *** AT3G02720.1)	0	2.7075	0	0	0	0	0	0	0	0	0	0	0	0	0	0	0	0	0	0	0	0	0	0	0	0	0	0	0	0	0	2.5772	0	0	0	0	0	0	0	0	0	0	0	0	0	0	0	0
Solyc04g014600	Universal stress protein family protein (AHRD V1 ***- D7L0F0_ARALY)	3.1317	0	2.1479	0	0	0	0	0	0	0	0	0	0	0	0	0	0	0	0	0	0	0	0	0	0	0	0	0	0	0	0	0	0	0	0	0	0	0	0	0	0	0	0	0	0	0	0	0
Solyc01g079450	Peptidase S9 prolyl oligopeptidase active site domain protein (AHRD V1 ***- B4SK00_STRM5)	0	0	0	0	0	0	0	0	0	0	0	0	0	0	0	0	0	0	0	0	0	0	0	0	0	0	0	0	0	0	5.2319	0	0	0	0	0	0	0	0	0	0	0	0	0	0	0	0	0
Solyc12g014380	Glucose-6-phosphate isomerase 1	0	0	0	0	0	0	0	0	0	0	0	0	0	0	0	0	0	0	0	0	0	0	0	0	0	0	0	0	0	0	5.2319	0	0	0	0	0	0	0	0	0	0	0	0	0	0	0	0	0
Solyc03g095730	Ubiquinol-cytochrome c reductase complex protein (AHRD V1 ***- B6T3C5_MAIZE)	0	0	2.1479	0	0	0	0	0	0	0	0	0	0	0	0	0	0	0	0	0	0	0	0	0	0	0	0	0	0	0	0	0	0	0	0	0	0	0	0	0	0	0	0	0	0	0	0	0
Solyc04g076880	Phosphoenolpyruvate carboxykinase (AHRD V1 **** Q8W505_SOLLC)	3.1317	0	0	0	0	0	0	0	0	0	0	0	0	0	0	0	0	0	0	0	0	0	0	0	0	0	0	0	0	0	0	5.1544	0	0	0	0	0	0	0	0	0	0	0	0	0	0	0	0
Solyc01g102510	Genomic DNA chromosome 5 P1 clone MXC17 (AHRD V1 *--- Q9FIR4_ARATH)	0	0	0	0	0	0	0	0	0	0	0	0	0	0	0	0	0	0	0	0	0	0	0	0	0	0	0	0	0	0	2.6159	2.5772	0	0	0	0	0	0	0	0	0	0	0	0	0	0	0	0
Solyc02g081700	Proteasome subunit alpha type (AHRD V1 ***- Q38HT0_SOLTU)	0	0	0	0	0	0	0	0	0	0	0	0	0	0	0	0	0	0	0	0	0	0	0	0	0	0	0	0	0	0	2.6159	2.5772	0	0	0	0	0	0	0	0	0	0	0	0	0	0	0	0
Solyc02g091190	Methyltransferase-like protein 10 (AHRD V1 **-* B5XB96_SALSA)	0	0	0	0	0	0	0	0	0	0	0	0	0	0	0	0	0	0	0	0	0	0	0	0	0	0	0	0	0	0	2.6159	2.5772	0	0	0	0	0	0	0	0	0	0	0	0	0	0	0	0
Solyc07g065280	Os08g0431500 protein (Fragment) (AHRD V1 ***- Q0J5I8_ORYSJ)	0	0	0	0	0	0	0	0	0	0	0	0	0	0	0	0	0	0	0	0	0	0	0	0	0	0	0	0	0	0	2.6159	2.5772	0	0	0	0	0	0	0	0	0	0	0	0	0	0	0	0
Solyc08g074410	Tryptophanyl-tRNA synthetase (AHRD V1 **** B6T773_MAIZE)	0	0	0	0	0	0	0	0	0	0	0	0	0	0	0	0	0	0	0	0	0	0	0	0	0	0	0	0	0	0	2.6159	2.5772	0	0	0	0	0	0	0	0	0	0	0	0	0	0	0	0
Solyc11g006340	Phosphoribosylaminoimidazole carboxylase ATPase subunit (AHRD V1 *-** B9LJ7	0	0	0	0	0	0	0	0	0	0	0	0	0	0	0	0	0	0	0	0	0	0	0	0	0	0	0	0	0	0	2.6159	2.5772	0	0	0	0	0	0	0	0	0	0	0	0	0	0	0	0
Solyc11g070020	Unknown Protein (AHRD V1)	0	0	0	0	0	0	0	0	0	0	0	0	0	0	0	0	0	0	0	0	0	0	0	0	0	0	0	0	0	0	2.6159	2.5772	0	0	0	0	0	0	0	0	0	0	0	0	0	0	0	0
Solyc12g044860	ATP dependent RNA helicase (AHRD V1 ***- B3LNW9_YEAS1)	0	0	0	0	0	0	0	0	0	0	0	0	0	0	0	0	0	0	0	0	0	0	0	0	0	0	0	0	0	0	2.6159	2.5772	0	0	0	0	0	0	0	0	0	0	0	0	0	0	0	0
Solyc06g072210	Kunitz trypsin inhibitor (AHRD V1 **** B8Y888_TOBAC)	0	0	0	0	0	0	0	0	0	1.7579	0	1.9286	0	1.5322	0	1.5358	0	0	0	0	0	0	0	0	0	0	0	0	0	0	0	0	0	0	0	0	0	0	1.4707	0	0	0	0	0	0	0	0	0
Solyc10g081600	Rhomboid protease GlpG (AHRD V1 *-*- C5B969_EDWI9)	0	0	0	0	0	0	0	0	0	0	0	0	0	0	0	0	0	0	0	0	0	0	0	0	0	0	0	0	0	0	0	2.5772	0	0	0	0	0	0	0	0	0	0	0	0	0	0	0	0
Solyc05g054710	Beta-hexosaminidase b (AHRD V1 **** Q17BL1_AEDAE)	6.2634	0	0	0	0	0	0	0	0	0	0	0	0	0	0	0	0	0	0	0	0	0	0	0	0	0	0	0	0	1.9121	0	0	0	0	0	0	0	0	0	0	0	0	0	0	0	0	0	0
Solyc04g005080	Pyruvate dehydrogenase E1 component alpha subunit (AHRD V1 ***- B6TMS5_MAIZE)	0	8.1225	0	0	0	0	0	0	0	0	0	0	0	0	0	0	0	0	0	0	0	0	0	0	0	0	0	0	0	0	0	0	0	0	0	0	0	0	0	0	0	0	0	0	0	0	0	0
Solyc10g076350	Macrophage migration inhibitory factor family protein (AHRD V1 ***- D7M6G9_ARALY)	0	0	0	0	0	0	0	0	0	0	0	0	0	0	0	0	0	0	0	0	0	0	0	0	0	0	0	0	0	0	0	0	0	0	0	0	0	0	0	0	0	0	0	0	0	0	0	0
Solyc01g107590	Cinnamyl alcohol dehydrogenase (AHRD V1 **** C1IC55_GOSHI)	0	0	4.2958	0	0	0	0	0	0	0	0	0	0	0	0	0	0	0	0	0	0	0	0	0	0	0	0	0	0	0	0	0	3.7401	0	0	0	0	0	0	0	0	0	0	0	0	0	0	0
Solyc07g007930	Alkaline alpha galactosidase 2 (AHRD V1 **-- Q575Z7_MAIZE)	0	5.415	0	0	0	0	0	0	0	0	0	0	0	0	0	0	0	0	0	0	0	0	0	0	0	0	0	0	0	0	0	2.5772	0	0	0	0	0	0	0	0	0	0	0	0	0	0	0	0
Solyc02g067860	Aldose 1-epimerase family protein (AHRD V1 **** D7M6K2_ARALY)	0	0	0	0	0	0	0	0	0	0	0	0	0	0	0	0	0	0	0	0	0	0	0	0	0	0	0	0	0	0	2.6159	2.5772	0	0	0	0	0	0	0	0	0	0	0	0	0	0	0	0
Solyc01g006510	L-threonine 3-dehydrogenase (AHRD V1 ***- TDH_ANADF)	0	2.7075	0	0	0	0	0	0	0	0	0	0	0	0	0	0	0	0	0	0	0	0	0	0	0	0	0	0	0	0	5.2319	0	0	0	0	0	0	0	0	0	0	0	0	0	0	0	0	0
Solyc07g026650	1-aminocyclopropane-1-carboxylate oxidase (AHRD V1 **** Q6A1K7_SOLLC)	0	0	0	0	0	0	0	0	0	0	0	0	0	0	0	0	0	0	0	0	0	0	0	0	0	0	0	0	0	0	2.6159	0	0	0	0	0	0	0	0	0	0	0	0	0	0	0	2.2351	0
Solyc10g079500	Inosine-5&apos-monophosphate dehydrogenase (AHRD V1 ***- A7X	0	0	0	0	0	0	0	0	0	0	0	0	0	0	0	0	0	0	0	0	0	0	0	0	0	0	0	0	0	0	0	5.1544	0	0	0	0	0	0	0	0	0	0	0	0	0	0	0	0
Solyc04g009200	Glutamate-1-semialdehyde-2 1-aminomutase (AHRD V1 **** D7MPQ2_ARALY)	0	0	0	0	0	0	0	0	0	0	0	0	0	0	0	0	0	0	0	0	0	0	0	0	0	0	0	0	0	0	0	2.5772	0	0	0	0	0	0	0	0	0	0	0	0	0	0	0	0
Solyc01g104370	60S acidic ribosomal protein P1 (AHRD V1 ***- B6T3C1_MAIZE)	0	0	0	0	0	0	0	0	0	0	0	0	0	0	0	0	0	0	0	0	0	0	0	0	0	0	0	0	0	0	0	0	0	0	0	0	0	0	0	0	0	0	0	0	0	0	0	0
Solyc04g011350	2-oxoglutarate dehydrogenase E1 component (AHRD V1 **** Q9FLH2_ARATH)	0	0	0	0	0	0	0	0	0	0	0	0	0	0	0	0	0	0	0	0	0	0	0	0	0	0	0	0	0	0	7.8478	0	0	0	0	0	0	0	0	0	0	0	0	0	0	0	0	0
Solyc01g111510	Ascorbate peroxidase (AHRD V1 **** Q8W4V7_CAPAN)	0	0	2.1479	0	0	0	0	0	0	0	0	0	0	0	0	0	0	0	0	0	0	0	0	0	0	0	0	0	0	0	2.6159	0	0	0	0	0	0	0	0	0	0	0	0	0	0	0	0	0
Solyc03g098470	Small nuclear ribonucleoprotein E (AHRD V1 ***- B6SXC3_MAIZE)	0	0	0	0	0	0	0	0	0	0	0	0	0	0	0	0	0	0	0	0	0	0	0	0	0	0	0	0	0	0	5.2319	2.5772	0	0	0	0	0	0	0	0	0	0	0	0	0	0	0	0
Solyc11g007720	Dihydrolipoyllysine-residue acetyltransferase component of pyruv	0	0	0	0	0	0	0	0	0	0	0	0	0	0	0	0	0	0	0	0	0	0	0	0	0	0	0	0	0	0	5.2319	2.5772	0	0	0	0	0	0	0	0	0	0	0	0	0	0	0	0
Solyc04g074230	14-3-3 protein sigma gamma zeta beta/alpha (AHRD V1 **-- Q16QZ7_AEDAE)	0	0	2.1479	0	0	0	0	0	0	0	0	0	0	0	0	0	0	0	0	0	0	0	0	0	0	0	0	0	0	0	0	0	0	0	0	0	0	0	0	0	0	0	0	0	0	0	0	0
Solyc06g036110	C2 domain-containing protein (AHRD V1 *--- Q5DVL6_HORVD)	0	0	0	0	0	0	0	0	0	0	0	0	0	0	0	0	0	0	0	0	0	0	0	0	0	0	0	0	0	0	2.6159	5.1544	0	0	0	0	0	0	0	0	0	0	0	0	0	0	0	0
Solyc09g008840	Pyruvate kinase (AHRD V1 ***- A9P7U5_POPTR)	0	0	0	0	0	0	0	0	0	0	0	0	0	0	0	0	0	0	0	0	0	0	0	0	0	0	0	0	0	0	2.6159	5.1544	0	0	0	0	0	0	0	0	0	0	0	0	0	0	0	0
Solyc01g096580	30S ribosomal protein S10 (AHRD V1 ***- RS10_CAMFF)	0	0	0	0	0	0	0	0	0	0	0	0	0	0	0	0	0	0	0	0	0	0	0	0	0	0	0	0	0	0	2.6159	2.5772	0	0	0	0	0	0	0	0	0	0	0	0	0	0	0	0
Solyc01g112150	Sec1-1 syntaxin binding protein (AHRD V1 *--* Q3SEL6_PARTE)	0	0	0	0	0	0	0	0	0	0	0	0	0	0	0	0	0	0	0	0	0	0	0	0	0	0	0	0	0	0	2.6159	2.5772	0	0	0	0	0	0	0	0	0	0	0	0	0	0	0	0
Solyc05g053830	Protein transport protein Sec23 (AHRD V1 ***- Q9LUG1_ARATH)	0	0	0	0	0	0	0	0	0	0	0	0	0	0	0	0	0	0	0	0	0	0	0	0	0	0	0	0	0	0	2.6159	2.5772	0	0	0	0	0	0	0	0	0	0	0	0	0	0	0	0
Solyc06g053400	2-isopropylmalate synthase 1 (AHRD V1 **** Q30DX9_9BRAS)	0	0	0	0	0	0	0	0	0	0	0	0	0	0	0	0	0	0	0	0	0	0	0	0	0	0	0	0	0	0	2.6159	2.5772	0	0	0	0	0	0	0	0	0	0	0	0	0	0	0	0
Solyc10g081130	Proteasome subunit alpha type (AHRD V1 ***- Q93X34_TOBAC)	0	0	0	0	0	0	0	0	0	0	0	0	0	0	0	0	0	0	0	0	0	0	0	0	0	0	0	0	0	0	2.6159	0	0	0	0	0	0	0	0	0	0	0	0	0	0	0	0	0
Solyc05g017760	Acetyl-CoA C-acetyltransferase (AHRD V1 **** D9U856_9LAMI)	0	0	0	0	0	0	0	0	0	0	0	0	0	0	0	0	0	0	0	0	0	0	0	0	0	0	0	0	0	0	0	7.7316	0	0	0	0	0	0	0	0	0	0	0	0	0	0	0	0
Solyc01g101060	S-adenosylmethionine synthase (AHRD V1 ***- B8LFH4_IPOBA)	0	0	0	0	0	0	0	0	0	0	0	0	0	0	0	0	0	0	0	0	0	0	0	0	0	0	0	0	0	0	0	0	0	0	0	0	0	0	0	0	0	0	0	0	0	0	0	0
Solyc12g043120	Heat shock protein 4 (AHRD V1 ***- B6U237_MAIZE)	0	0	0	0	0	0	0	0	0	0	0	0	0	0	0	0	0	0	0	0	0	0	0	0	0	0	0	0	0	0	0	0	0	0	0	0	0	0	0	0	0	0	0	0	0	0	0	0
Solyc09g018750	Inosine-5&apos-monophosphate dehydrogenase (AHRD V1 ***- Q0KFK7_RALEH)	3.1317	0	4.2958	0	0	0	0	0	0	0	0	0	0	0	0	0	0	0	0	0	0	0	0	0	0	0	0	0	0	0	0	0	0	0	0	0	0	0	0	0	0	0	0	0	0	0	0	0
Solyc00g174340	Pathogenesis-related protein 1b (AHRD V1 ***- Q941G6_SOLTU)	0	0	4.2958	0	0	0	0	0	0	0	0	0	0	0	0	0	0	0	0	0	0	0	0	0	0	0	0	0	0	0	0	0	0	0	0	0	0	0	0	0	0	0	0	0	0	0	0	0
Solyc01g079680	Ran GTPase activating protein (Fragment) (AHRD V1 **-* A7M8K5_NICBE)	0	0	4.2958	0	0	0	0	0	0	0	0	0	0	0	0	0	0	0	0	0	0	0	0	0	0	0	0	0	0	0	0	0	0	0	0	0	0	0	0	0	0	0	0	0	0	0	0	0
Solyc02g091580	Oligopeptidase A (AHRD V1 ***- Q9LSL3_ARATH)	0	0	4.2958	0	0	0	0	0	0	0	0	0	0	0	0	0	0	0	0	0	0	0	0	0	0	0	0	0	0	0	0	0	0	0	0	0	0	0	0	0	0	0	0	0	0	0	0	0
Solyc10g007290	Phosphoenolpyruvate carboxylase (AHRD V1 ***- A6YM32_RICCO)	0	0	4.2958	0	0	0	0	0	0	0	0	0	0	0	0	0	0	0	0	0	0	0	0	0	0	0	0	0	0	0	0	0	0	0	0	0	0	0	0	0	0	0	0	0	0	0	0	0
Solyc02g014310	Polyadenylate-binding protein (AHRD V1 *--- PABP_DROME)	0	0	0	2.1343	0	0	0	0	0	0	0	0	0	0	0	0	0	0	0	0	0	0	0	0	0	0	0	0	0	0	2.6159	0	0	0	0	0	0	0	0	0	0	0	0	0	0	0	0	0
Solyc11g045330	Uncharacterized GPI-anchored protein At1g61900 (AHRD V1 ***- UGPI6_ARATH)	0	0	0	0	0	0	0	0	0	0	0	0	0	0	0	0	0	0	0	0	0	0	0	0	0	0	1.3254	0	1.4334	0	0	0	0	0	0	0	0	0	0	0	0	0	0	0	2.4452	0	0	2.1015
Solyc06g053480	Stearoyl-acyl carrier protein desaturase (AHRD V1 **** B7TZ44_SPIOL)	0	0	2.1479	0	0	0	0	0	0	0	0	0	0	0	0	0	0	0	0	0	0	0	0	0	0	0	0	0	0	0	0	0	0	0	0	0	0	0	0	0	0	0	0	0	0	0	0	0
Solyc01g005250	Aspartate-semialdehyde dehydrogenase (AHRD V1 ***- B6TWW1_MAIZE)	0	0	4.2958	0	0	0	0	0	0	0	0	0	0	0	0	0	0	0	0	0	0	0	0	0	0	0	0	0	0	0	0	0	0	0	0	0	0	0	0	0	0	0	0	0	0	0	0	0
Solyc08g015690	Late-embryogenesis abundant protein 2 (AHRD V1 **-- C6T750_SOYBN)	0	0	4.2958	0	0	0	0	0	0	0	0	0	0	0	0	0	0	0	0	0	0	0	0	0	0	0	0	0	0	0	0	0	0	0	0	0	0	0	0	0	0	0	0	0	0	0	0	0
Solyc01g104170	Ankyrin repeat domain-containing protein 2 (AHRD V1 ***- B6TNC0_MAIZE)	0	2.7075	4.2958	0	0	0	0	0	0	0	0	0	0	0	0	0	0	0	0	0	0	0	0	0	0	0	0	0	0	0	0	0	0	0	0	0	0	0	0	0	0	0	0	0	0	0	0	0
Solyc02g091900	Cysteine desulfurase (AHRD V1 **** B6T4S0_MAIZE)	0	2.7075	4.2958	0	0	0	0	0	0	0	0	0	0	0	0	0	0	0	0	0	0	0	0	0	0	0	0	0	0	0	0	0	0	0	0	0	0	0	0	0	0	0	0	0	0	0	0	0
Solyc05g005680	Xyloglucan endotransglucosylase/hydrolase 2 (AHRD V1 **** D5HP44_9ROSA)	0	0	0	0	0	0	0	0	0	0	0	0	1.324	1.5322	0	0	0	0	0	0	0	0	0	0	0	0	0	0	0	0	0	2.5772	0	0	0	0	0	0	1.4707	0	0	0	0	0	0	0	0	0
Solyc09g010440	Actin-depolymerizing factor 1 (AHRD V1 **** B2CM17_SOLCH)	0	0	4.2958	0	0	0	0	0	0	0	0	0	0	0	0	0	0	0	0	0	0	0	0	0	0	0	0	0	0	0	0	2.5772	0	0	0	0	0	0	0	0	0	0	0	0	0	0	0	0
Solyc09g018450	Ubiquitin-activating enzyme E1 (AHRD V1 **** Q75VJ8_TOBAC)	0	0	4.2958	0	0	0	0	0	0	0	0	0	0	0	0	0	0	0	0	0	0	0	0	0	0	0	0	0	0	0	0	2.5772	0	0	0	0	0	0	0	0	0	0	0	0	0	0	0	0
Solyc01g108660	N-acetyl-gamma-glutamyl-phosphate reductase (AHRD V1 ***- A7WPL0_TOBAC)	0	0	4.2958	0	0	0	0	0	0	0	0	0	0	0	0	0	0	0	0	0	0	0	0	0	0	0	0	0	0	0	0	0	0	0	0	0	0	0	0	0	0	0	0	0	0	0	0	0
Solyc01g099830	60S ribosomal protein L22-2 (AHRD V1 ***- D7L3W0_ARALY)	0	0	0	0	0	0	0	0	0	0	0	0	0	0	0	0	0	0	0	0	0	0	0	0	0	0	0	0	0	0	0	0	3.7401	0	0	0	0	0	0	0	0	0	0	0	0	0	0	0
Solyc04g074510	14-3-3 protein beta/alpha-B (AHRD V1 **-- 143BB_XENLA)	0	0	0	0	0	0	0	0	0	0	0	0	0	0	0	0	0	0	0	0	0	0	0	0	0	0	0	0	0	0	0	0	0	0	0	0	0	0	0	0	0	0	0	0	0	0	6.7054	0
Solyc03g005020	Lipase	0	0	0	0	0	0	0	0	2.4315	0	0	0	0	0	0	0	0	0	0	0	0	0	0	0	1.2848	0	1.3254	0	0	0	0	0	0	0	0	0	0	0	1.4707	0	0	0	0	0	0	0	0	0
Solyc02g088610	ATP-dependent chaperone ClpB (AHRD V1 **** B5W0X8_SPIMA)	0	0	6.4437	0	0	0	0	0	0	0	0	0	0	0	0	0	0	0	0	0	0	0	0	0	0	0	0	0	0	0	0	0	0	0	0	0	0	0	0	0	0	0	0	0	0	0	0	0
Solyc01g104920	26S protease regulatory subunit 8 homolog (AHRD V1 *--- PRS8_ENCCU)	0	0	0	0	0	0	0	0	0	0	0	0	0	0	0	0	0	0	0	0	0	0	0	0	0	0	0	0	0	0	2.6159	0	3.7401	0	0	0	0	0	0	0	0	0	0	0	0	0	0	0
Solyc01g099700	T-box protein (AHRD V3.3 *** AT5G27710.1)	0	0	0	0	0	0	0	0	0	0	0	0	0	0	0	0	0	0	0	0	0	0	0	0	0	0	0	0	0	0	0	2.5772	3.7401	0	0	0	0	0	0	0	0	0	0	0	0	0	0	0
Solyc07g039330	Histone-binding protein RBBP7 (AHRD V1 **-* B5X3G4_SALSA)	0	0	0	0	0	0	0	0	0	0	0	0	0	0	0	0	0	0	0	0	0	0	0	0	0	0	0	0	0	0	0	0	3.7401	0	0	0	0	0	0	0	0	0	0	0	0	0	0	0
Solyc01g110060	Purple acid phosphatase (AHRD V3.3 *** A0A0V0IAA9_SOLCH)	6.2634	0	0	0	0	0	0	0	0	0	0	0	0	0	0	0	0	0	0	0	0	0	0	0	0	0	0	0	0	0	0	0	0	0	0	0	0	0	0	0	0	0	0	0	0	0	0	0
Solyc03g121540	Beta-galactosidase (AHRD V1 ***- Q9ZP11_SOLLC)	6.2634	0	0	0	0	0	0	0	0	0	0	0	0	0	0	0	0	0	0	0	0	0	0	0	0	0	0	0	0	0	0	0	0	0	0	0	0	0	0	0	0	0	0	0	0	0	0	0
Solyc07g052480	Isocitrate lyase (AHRD V1 **** Q9FQD2_IPOBA)	6.2634	0	0	0	0	0	0	0	0	0	0	0	0	0	0	0	0	0	0	0	0	0	0	0	0	0	0	0	0	0	0	0	0	0	0	0	0	0	0	0	0	0	0	0	0	0	0	0
Solyc11g008280	Serine carboxypeptidase (AHRD V1 ***- Q9XH61_9ASTR)	6.2634	0	0	0	0	0	0	0	0	0	0	0	0	0	0	0	0	0	0	0	0	0	0	0	0	0	0	0	0	0	0	0	0	0	0	0	0	0	0	0	0	0	0	0	0	0	0	0
Solyc01g105540	2-oxoglutarate/malate translocator (AHRD V1 **-- Q9FMF7_ARATH)	3.1317	0	0	0	0	0	0	0	0	0	0	0	0	0	0	0	0	0	0	0	0	0	0	0	0	0	0	0	0	0	0	0	0	0	0	0	0	0	0	0	0	0	0	0	0	0	0	0
Solyc10g081370	Small nuclear ribonucleoprotein F (AHRD V1 **-- B6TPP2_MAIZE)	3.1317	0	0	0	0	0	0	0	0	0	0	0	0	0	0	0	0	0	0	0	0	0	0	0	0	0	0	0	0	0	0	0	0	0	0	0	0	0	0	0	0	0	0	0	0	0	0	0
Solyc12g095990	ATP-dependent RNA helicase eIF4A (AHRD V1 ***- A8PG49_COPC7)	0	0	0	2.1343	0	1.8387	0	0	0	0	0	0	0	0	0	0	0	0	0	0	0	0	0	0	0	0	0	0	0	0	0	0	0	0	0	0	0	0	0	0	0	0	0	0	0	0	2.2351	0
Solyc01g008270	Prefoldin subunit 5 (AHRD V1 ***- B6TVU2_MAIZE)	0	0	0	0	0	0	0	0	0	0	0	0	0	0	0	0	0	0	0	0	0	0	0	0	0	0	0	0	0	0	0	0	0	0	0	0	0	0	0	0	0	0	0	0	0	0	0	0
Solyc01g088370	Eukaryotic translation initiation factor 3 subunit B (AHRD V1 **** B2VZ72_PYRTR)	0	0	0	0	0	0	0	0	0	0	0	0	0	0	0	0	0	0	0	0	0	0	0	0	0	0	0	0	0	0	0	0	0	0	0	0	0	0	0	0	0	0	0	0	0	0	0	0
Solyc02g093830	Glucose-6-phosphate 1-dehydrogenase (AHRD V1 **** Q2XTC4_SOLTU)	0	0	0	0	0	0	0	0	0	0	0	0	0	0	0	0	0	0	0	0	0	0	0	0	0	0	0	0	0	0	0	0	0	0	0	0	0	0	0	0	0	0	0	0	0	0	0	0
Solyc03g118110	Succinate dehydrogenase assembly factor 2, mitochondrial (AHRD V1 *--- SDHF2_CAEBR)	0	0	0	0	0	0	0	0	0	0	0	0	0	0	0	0	0	0	0	0	0	0	0	0	0	0	0	0	0	0	0	0	0	0	0	0	0	0	0	0	0	0	0	0	0	0	0	0
Solyc04g076230	AP-2 complex subunit mu (AHRD V1 ***- D0N5Q6_PHYIN)	0	0	0	0	0	0	0	0	0	0	0	0	0	0	0	0	0	0	0	0	0	0	0	0	0	0	0	0	0	0	0	0	0	0	0	0	0	0	0	0	0	0	0	0	0	0	0	0
Solyc08g061850	Ribosomal protein (AHRD V1 ***- B3TLR8_ELAGV)	0	0	0	0	0	0	0	0	0	0	0	0	0	0	0	0	0	0	0	0	0	0	0	0	0	0	0	0	0	0	0	0	0	0	0	0	0	0	0	0	0	0	0	0	0	0	0	0
Solyc01g021670	POT family domain containing protein expressed (AHRD V1 ***- D8L9H8_WHEAT)	0	0	0	0	0	0	0	0	0	1.7579	0	0	1.324	0	0	0	0	0	0	0	0	0	0	0	1.2848	0	0	0	0	0	0	0	0	0	0	0	0	0	0	0	1.7322	0	0	0	0	0	0	0
gi|474935373|gb|EMS95049	hypothetical protein H009_23492 [Agrobacterium tumefaciens str. Cherry 2E-2-2]	3.1317	0	0	0	0	0	0	0	0	0	0	0	0	0	0	0	0	0	0	0	0	0	0	0	0	0	0	0	0	0	0	0	0	0	0	0	0	0	0	0	0	0	0	0	0	0	0	0
Solyc07g017880	Peroxidase (AHRD V1 **** D4NYQ9_9ROSI)	3.1317	0	0	0	0	0	0	0	0	0	0	0	0	0	0	0	0	0	0	0	0	0	0	0	0	0	0	0	0	0	0	0	0	0	0	0	0	0	0	0	0	0	0	0	0	0	0	0
Solyc06g076110	Fasciclin-like arabinogalactan protein 4	0	0	0	0	0	0	0	0	0	0	0	0	0	0	0	0	0	0	0	0	0	0	0	0	0	0	0	0	0	1.9121	0	0	0	0	0	0	0	0	0	0	1.7322	0	2.2161	0	0	0	0	0
Solyc02g079960	Thioredoxin h (AHRD V1 ***- Q9XF70_HEVBR)	3.1317	2.7075	0	0	0	0	0	0	0	0	0	0	0	0	0	0	0	0	0	0	0	0	0	0	0	0	0	0	0	0	0	0	0	0	0	0	0	0	0	0	0	0	0	0	0	0	0	0
Solyc09g092430	Selenium binding protein (AHRD V1 **** Q93WS1_MEDSA)	3.1317	2.7075	0	0	0	0	0	0	0	0	0	0	0	0	0	0	0	0	0	0	0	0	0	0	0	0	0	0	0	0	0	0	0	0	0	0	0	0	0	0	0	0	0	0	0	0	0	0
Solyc12g014350	Receptor like kinase, RLK	0	0	0	0	0	0	0	0	0	0	0	0	0	0	0	0	0	0	0	0	0	0	0	0	0	0	0	0	1.4334	0	0	0	0	0	0	0	0	2.2983	0	0	0	0	0	0	0	0	0	0
Solyc01g096520	Peptidyl-prolyl cis-trans isomerase (AHRD V1 ***- B9GX77_POPTR)	0	0	0	0	0	0	0	0	0	0	0	0	0	0	0	0	0	0	0	0	0	0	0	0	0	0	0	0	0	0	2.6159	0	0	0	0	0	0	0	0	0	0	0	0	0	0	0	0	0
Solyc04g040180	S-adenosylmethionine-dependent methyltransferase (Fragment) (AHRD V1 **** B3VXJ7_POPTN)	0	0	0	0	0	0	0	0	0	0	0	0	0	0	0	0	0	0	0	0	0	0	0	0	0	0	0	0	0	0	2.6159	0	0	0	0	0	0	0	0	0	0	0	0	0	0	0	0	0
Solyc05g012160	Nitrilase associated protein-like (Fragment) (AHRD V1 *--- Q1HEA6_MUSAC)	0	0	0	0	0	0	0	0	0	0	0	0	0	0	0	0	0	0	0	0	0	0	0	0	0	0	0	0	0	0	2.6159	0	0	0	0	0	0	0	0	0	0	0	0	0	0	0	0	0
Solyc07g041490	Stress responsive alpha-beta barrel domain protein (AHRD V1 *-*- C7QRA6_CYAP0)	0	0	0	0	0	0	0	0	0	0	0	0	0	0	0	0	0	0	0	0	0	0	0	0	0	0	0	0	0	0	2.6159	0	0	0	0	0	0	0	0	0	0	0	0	0	0	0	0	0
Solyc07g062970	Serine/threonine phosphatase family protein (AHRD V1 **** C1E0J1_9CHLO)	0	0	0	0	0	0	0	0	0	0	0	0	0	0	0	0	0	0	0	0	0	0	0	0	0	0	0	0	0	0	2.6159	0	0	0	0	0	0	0	0	0	0	0	0	0	0	0	0	0
Solyc08g078700	Heat shock protein 22 (AHRD V1 ***- Q27JQ0_METAN); contains Interpro domain(s) IPR002068 Heat shock protein Hsp20	0	0	0	0	0	0	0	0	0	0	0	0	0	0	0	0	0	0	0	0	0	0	0	0	0	0	0	0	0	0	2.6159	0	0	0	0	0	0	0	0	0	0	0	0	0	0	0	0	0
Solyc09g005930	Unknown Protein (AHRD V1)	0	0	0	0	0	0	0	0	0	0	0	0	0	0	0	0	0	0	0	0	0	0	0	0	0	0	0	0	0	0	2.6159	0	0	0	0	0	0	0	0	0	0	0	0	0	0	0	0	0
Solyc10g047650	CHCH-like protein (AHRD V3.3 *** A0A103XM78_CYNCS)	0	0	0	0	0	0	0	0	0	0	0	0	0	0	0	0	0	0	0	0	0	0	0	0	0	0	0	0	0	0	2.6159	0	0	0	0	0	0	0	0	0	0	0	0	0	0	0	0	0
Solyc10g083270	alpha/beta hydrolase domain-containing protein 11-like (ABHD11)	0	0	0	0	0	0	0	0	0	0	0	0	0	0	0	0	0	0	0	0	0	0	0	0	0	0	0	0	0	0	2.6159	0	0	0	0	0	0	0	0	0	0	0	0	0	0	0	0	0
Solyc11g027870	Unknown Protein (AHRD V1)	0	0	0	0	0	0	0	0	0	0	0	0	0	0	0	0	0	0	0	0	0	0	0	0	0	0	0	0	0	0	2.6159	0	0	0	0	0	0	0	0	0	0	0	0	0	0	0	0	0
Solyc01g066840	40S ribosomal protein S21 (AHRD V1 ***- D7M5J1_ARALY)	0	0	0	0	0	0	0	0	0	0	0	0	0	0	0	0	0	0	0	0	0	0	0	0	0	0	0	0	0	0	0	2.5772	0	0	0	0	0	0	0	0	0	0	0	0	0	0	0	0
Solyc02g067180	Cystathionine gamma synthase (AHRD V1 ***- Q6R8F6_SOLLC)	0	0	0	0	0	0	0	0	0	0	0	0	0	0	0	0	0	0	0	0	0	0	0	0	0	0	0	0	0	0	0	2.5772	0	0	0	0	0	0	0	0	0	0	0	0	0	0	0	0
Solyc05g008010	60S ribosomal protein L31 (AHRD V1 ***- B6VC52_VERFO)	0	0	0	0	0	0	0	0	0	0	0	0	0	0	0	0	0	0	0	0	0	0	0	0	0	0	0	0	0	0	0	2.5772	0	0	0	0	0	0	0	0	0	0	0	0	0	0	0	0
Solyc10g081980	Harpin-induced protein-like (Fragment) (AHRD V1 **-- D2CFH8_COFAR)	0	0	0	0	0	0	0	0	0	0	0	0	0	0	0	0	0	0	0	0	0	0	0	0	0	0	0	0	0	0	0	2.5772	0	0	0	0	0	0	0	0	0	0	0	0	0	0	0	0
Solyc10g084800	Oxysterol-binding protein (AHRD V1 ***- Q6ST25_SOLTU)	0	0	0	0	0	0	0	0	0	0	0	0	0	0	0	0	0	0	0	0	0	0	0	0	0	0	0	0	0	0	0	2.5772	0	0	0	0	0	0	0	0	0	0	0	0	0	0	0	0
Solyc11g007990	Malate dehydrogenase (AHRD V1 **** Q5NE17_SOLLC)	0	0	0	0	0	0	0	0	0	0	0	0	0	0	0	0	0	0	0	0	0	0	0	0	0	0	0	0	0	0	0	2.5772	0	0	0	0	0	0	0	0	0	0	0	0	0	0	0	0
Solyc11g012160	Fumarylacetoacetase (AHRD V1 ***- Q2HT34_MEDTR)	0	0	0	0	0	0	0	0	0	0	0	0	0	0	0	0	0	0	0	0	0	0	0	0	0	0	0	0	0	0	0	2.5772	0	0	0	0	0	0	0	0	0	0	0	0	0	0	0	0
Solyc01g008960	Argonaute 4-like protein (AHRD V1 ***- D5FQ91_PELHO)	0	0	0	0	0	0	0	0	0	0	0	0	0	0	0	0	0	0	0	0	0	0	0	0	0	0	0	0	0	0	0	0	0	0	0	0	0	0	0	0	0	0	0	0	0	0	0	0
Solyc03g097270	Cysteine proteinase inhibitor (AHRD V1 **** Q5Y7Z8_PETHY)	0	0	0	0	0	0	0	0	0	0	0	0	0	0	0	0	0	0	0	0	0	0	0	0	0	0	0	0	0	0	0	0	0	0	0	0	0	0	0	0	0	0	0	0	0	0	0	0
Solyc05g007100	DNA-binding protein p24 (AHRD V1 **-* Q9LL85_SOLTU)	0	0	0	0	0	0	0	0	0	0	0	0	0	0	0	0	0	0	0	0	0	0	0	0	0	0	0	0	0	0	0	0	0	0	0	0	0	0	0	0	0	0	0	0	0	0	0	0
Solyc06g052080	RNA recognition motif-containing protein (AHRD V1 **-- D7KTY4_ARALY)	0	0	0	0	0	0	0	0	0	0	0	0	0	0	0	0	0	0	0	0	0	0	0	0	0	0	0	0	0	0	0	0	0	0	0	0	0	0	0	0	0	0	0	0	0	0	0	0
Solyc02g062500	2-oxoglutarate-dependent dioxygenase (AHRD V1 **** B9GL08_POPTR)	0	0	0	0	0	0	0	0	0	0	0	0	0	0	0	0	0	0	0	0	0	0	0	0	0	0	0	0	0	0	0	0	0	0	0	0	0	0	0	0	0	0	0	0	0	0	0	0
Solyc02g077880	Auxin-repressed protein (AHRD V1 ***- Q6PXE1_9SOLN)	0	0	0	0	0	0	0	0	0	0	0	0	0	0	0	0	0	0	0	0	0	0	0	0	0	0	0	0	0	0	0	0	0	0	0	0	0	0	0	0	0	0	0	0	0	0	0	0
Solyc06g007320	Ubiquitin-activating enzyme E1 (AHRD V1 ***- B9SKU8_RICCO)	0	0	0	0	0	0	0	0	0	0	0	0	0	0	0	0	0	0	0	0	0	0	0	0	0	0	0	0	0	0	0	0	0	0	0	0	0	0	0	0	0	0	0	0	0	0	0	0
Solyc09g066100	Histone H1 (AHRD V1 *-*- Q40509_TOBAC)	0	0	0	0	0	0	0	0	0	0	0	0	0	0	0	0	0	0	0	0	0	0	0	0	0	0	0	0	0	0	0	0	0	0	0	0	0	0	0	0	0	0	0	0	0	0	0	0
Solyc02g076720	Phosphoribosylformylglycinamidine synthase (AHRD V1 **** A9Y5J1_ARATH)	0	2.7075	0	0	0	0	0	0	0	0	0	0	0	0	0	0	0	0	0	0	0	0	0	0	0	0	0	0	0	0	0	0	0	0	0	0	0	0	0	0	0	0	0	0	0	0	0	0
Solyc10g074820	Unknown Protein (AHRD V1)	0	2.7075	0	0	0	0	0	0	0	0	0	0	0	0	0	0	0	0	0	0	0	0	0	0	0	0	0	0	0	0	0	0	0	0	0	0	0	0	0	0	0	0	0	0	0	0	0	0
Solyc06g065530	GDSL esterase/lipase At1g29670 (AHRD V1 ***- GDL15_ARATH)	0	0	0	0	0	0	0	0	0	0	0	0	0	0	0	0	0	0	0	0	0	0	0	0	0	0	1.3254	0	2.1502	1.9121	0	0	0	0	0	0	0	0	0	0	0	0	0	0	0	0	0	0
Solyc01g103480	Coatomer subunit delta (AHRD V1 ***- B6TDR8_MAIZE)	0	0	0	0	0	0	0	0	0	0	0	0	0	0	0	0	0	0	0	0	0	0	0	0	0	0	0	0	0	0	0	2.5772	0	0	0	0	0	0	0	0	0	0	0	0	0	0	0	0
Solyc05g041910	Membrane protein (AHRD V1 **-- B6U5U8_MAIZE)	0	0	0	0	0	0	0	0	0	0	0	0	0	0	0	0	0	0	0	0	0	0	0	0	0	0	0	0	0	0	0	2.5772	0	0	0	0	0	0	0	0	0	0	0	0	0	0	0	0
Solyc06g076120	Phi-1 protein (Fragment) (AHRD V1 *-*- Q4LAX0_CAPCH); contains Interpro domain(s) IPR006766 Phosphate-induced protein 1 conserved region	0	0	0	0	0	0	0	0	0	0	0	0	0	0	0	0	0	0	0	0	0	0	0	0	0	0	0	0	0	0	0	0	0	0	0	0	0	2.2983	0	0	0	0	1.4774	1.5533	0	0	0	0
Solyc09g098150	Metacaspase 7 (AHRD V1 ***- D7KWG9_ARALY)	0	0	0	0	0	0	0	0	0	0	0	0	0	0	0	0	0	0	0	0	0	0	0	0	0	0	0	0	0	0	0	0	0	0	0	0	0	0	0	0	0	0	0	0	0	0	0	0
Solyc02g021420	Gelsolin (AHRD V1 **-- B0WBT0_CULQU)	0	2.7075	0	0	0	0	0	0	0	0	0	0	0	0	0	0	0	0	0	0	0	0	0	0	0	0	0	0	0	0	0	2.5772	0	0	0	0	0	0	0	0	0	0	0	0	0	0	0	0
Solyc08g041890	Importin alpha-1b subunit (AHRD V1 ***- B6T451_MAIZE)	0	2.7075	0	0	0	0	0	0	0	0	0	0	0	0	0	0	0	0	0	0	0	0	0	0	0	0	0	0	0	0	0	0	0	0	0	0	0	0	0	0	0	0	0	0	0	0	0	0
Solyc09g005700	Diaminopimelate epimerase family protein (AHRD V1 **** D7LUJ8_ARALY)	0	0	0	0	0	0	0	0	0	0	0	0	0	0	0	0	0	0	0	0	0	0	0	0	0	0	0	0	0	0	5.2319	0	0	0	0	0	0	0	0	0	0	0	0	0	0	0	0	0
Solyc12g098980	Receptor-like kinase (AHRD V1 ***- A7VM24_MARPO)	0	0	0	0	0	0	0	0	0	0	0	0	0	0	0	0	0	0	0	0	0	0	0	0	0	0	0	0	0	0	5.2319	0	0	0	0	0	0	0	0	0	0	0	0	0	0	0	0	0
Solyc11g068400	Ubiquinol-cytochrome C reductase (AHRD V1 ***- D6BQN0_9ROSI)	0	0	2.1479	0	0	0	0	0	0	0	0	0	0	0	0	0	0	0	0	0	0	0	0	0	0	0	0	0	0	0	0	0	0	0	0	0	0	0	0	0	0	0	0	0	0	0	0	0
Solyc01g103020	Survival of motor neuron-related-splicing factor 30 (AHRD V1 ***- C1BW46_ESOLU)	0	0	0	0	0	0	0	0	0	0	0	0	0	0	0	0	0	0	0	0	0	0	0	0	0	0	0	0	0	0	2.6159	2.5772	0	0	0	0	0	0	0	0	0	0	0	0	0	0	0	0
Solyc01g109930	Inositol monophosphatase family protein (AHRD V1 **** D7MGB6_ARALY)	0	0	0	0	0	0	0	0	0	0	0	0	0	0	0	0	0	0	0	0	0	0	0	0	0	0	0	0	0	0	2.6159	2.5772	0	0	0	0	0	0	0	0	0	0	0	0	0	0	0	0
Solyc03g122310	Aldehyde dehydrogenase 7b (AHRD V1 **** D9IFB7_WHEAT)	0	0	0	0	0	0	0	0	0	0	0	0	0	0	0	0	0	0	0	0	0	0	0	0	0	0	0	0	0	0	2.6159	2.5772	0	0	0	0	0	0	0	0	0	0	0	0	0	0	0	0
Solyc08g008210	V-type proton ATPase subunit E (AHRD V1 **** D3PGM0_9MAXI)	0	0	0	0	0	0	0	0	0	0	0	0	0	0	0	0	0	0	0	0	0	0	0	0	0	0	0	0	0	0	2.6159	2.5772	0	0	0	0	0	0	0	0	0	0	0	0	0	0	0	0
Solyc10g007330	Peptide-N4-(N-acetyl-beta-glucosaminyl)asparagine amidase A (AHRD V1 ***- C0NA72_AJECG)	0	0	0	0	0	0	0	0	0	0	0	0	0	0	0	0	0	0	0	0	0	0	0	0	0	0	0	0	0	0	2.6159	2.5772	0	0	0	0	0	0	0	0	0	0	0	0	0	0	0	0
Solyc11g069150	Proteasome subunit beta type (AHRD V1 ***- B9IKM7_POPTR)	0	0	0	0	0	0	0	0	0	0	0	0	0	0	0	0	0	0	0	0	0	0	0	0	0	0	0	0	0	0	2.6159	2.5772	0	0	0	0	0	0	0	0	0	0	0	0	0	0	0	0
Solyc04g072560	IST1 homolog (AHRD V1 *--- C1BSR8_9MAXI)	0	0	0	0	0	0	0	0	0	0	0	0	0	0	0	0	0	0	0	0	0	0	0	0	0	0	0	0	0	0	2.6159	0	0	0	0	0	0	0	0	0	0	0	0	0	0	0	0	0
Solyc10g005890	DNA-damage inducible protein DDI1-like (AHRD V1 ***- Q8LF25_ARATH)	0	0	0	0	0	0	0	0	0	0	0	0	0	0	0	0	0	0	0	0	0	0	0	0	0	0	0	0	0	0	2.6159	0	0	0	0	0	0	0	0	0	0	0	0	0	0	0	0	0
Solyc04g049070	Alpha glucosidase II (AHRD V1 **** Q70AC6_SOLLC)	0	0	0	0	0	0	0	0	0	0	0	0	0	0	0	0	0	0	0	0	0	0	0	0	0	0	0	0	0	0	0	2.5772	0	0	0	0	0	0	0	0	0	0	0	0	0	0	0	0
Solyc06g084010	Os03g0627500 protein (Fragment) (AHRD V1 *--- Q0DQ67_ORYSJ); contains Interpro domain(s) IPR018111 K Homology, type 1, subgroup	0	0	0	0	0	0	0	0	0	0	0	0	0	0	0	0	0	0	0	0	0	0	0	0	0	0	0	0	0	0	0	2.5772	0	0	0	0	0	0	0	0	0	0	0	0	0	0	0	0
Solyc07g049260	UBX domain-containing protein 1 (AHRD V1 **-- C8V7E9_EMENI)	0	0	0	0	0	0	0	0	0	0	0	0	0	0	0	0	0	0	0	0	0	0	0	0	0	0	0	0	0	0	0	2.5772	0	0	0	0	0	0	0	0	0	0	0	0	0	0	0	0
Solyc08g014480	Beta Galactosidase-like protein (AHRD V1 ***- Q9M1I3_ARATH)	0	0	0	0	0	0	0	0	0	0	0	0	0	0	0	0	0	0	0	0	0	0	0	0	0	0	0	0	0	0	0	2.5772	0	0	0	0	0	0	0	0	0	0	0	0	0	0	0	0
Solyc03g007810	Pyruvate kinase (AHRD V1 ***- A5BTB0_VITVI)	0	0	0	0	0	0	0	0	0	0	0	0	0	0	0	0	0	0	0	0	0	0	0	0	0	0	0	0	0	0	0	0	0	0	0	0	0	0	0	0	0	0	0	0	0	0	0	0
Solyc03g097070	Vacuolar protein sorting-associated protein 27 (AHRD V1 *--- B2W9Q9_PYRTR)	0	0	0	0	0	0	0	0	0	0	0	0	0	0	0	0	0	0	0	0	0	0	0	0	0	0	0	0	0	0	0	0	0	0	0	0	0	0	0	0	0	0	0	0	0	0	0	0
Solyc08g006510	NAD dependent epimerase/dehydratase family protein (AHRD V1 **-- B6TVJ7_MAIZE)	0	0	0	0	0	0	0	0	0	0	0	0	0	0	0	0	0	0	0	0	0	0	0	0	0	0	0	0	0	0	0	0	0	0	0	0	0	0	0	0	0	0	0	0	0	0	0	0
Solyc05g054760	Dehydroascorbate reductase (Fragment) (AHRD V1 ***- Q1G0W3_SOLLC)	0	0	0	0	0	0	0	0	0	0	0	0	0	0	0	0	0	0	0	0	0	1.7711	1.7711	0	0	0	1.3254	0	0	0	0	0	0	0	0	0	0	0	0	0	0	0	0	0	0	0	0	0
Solyc11g006070	Peptidyl-prolyl cis-trans isomerase (AHRD V1 ***- B5LWR0_ZIZJJ)	0	0	0	0	0	0	0	0	0	0	0	0	0	0	0	0	0	0	0	0	0	0	0	0	0	0	0	0	0	0	2.6159	0	0	0	0	0	0	0	0	0	0	0	0	0	0	2.2428	0	0
Solyc08g083210	Endoglucanase 1 (AHRD V1 ***- B6U0P7_MAIZE)	0	0	0	0	2.0551	2.758	0	0	0	0	0	0	0	0	0	0	0	0	0	0	0	0	0	0	0	0	0	0	0	0	0	0	0	0	0	0	0	0	0	0	0	0	0	0	0	0	0	0
Solyc06g060290	Protein disulfide isomerase (AHRD V1 **** B1Q2X4_SOYBN)	0	0	0	0	0	0	0	0	0	0	0	0	0	0	0	0	0	0	0	0	0	0	0	0	0	0	0	0	0	0	0	2.5772	0	0	0	0	0	0	0	0	0	0	0	0	0	0	2.2351	0
Solyc03g118020	Tudor / nuclease domain-containing protein (AHRD V1 ***- B6KG97_TOXGO)	0	0	2.1479	0	0	0	0	0	0	0	0	0	0	0	0	0	0	0	0	0	0	0	0	0	0	0	0	0	0	0	2.6159	0	0	0	0	0	0	0	0	0	0	0	0	0	0	0	0	0
Solyc07g042250	chaperonin (AHRD V1 *-*- B4WMS9_9SYNE)	0	0	2.1479	0	0	0	0	0	0	0	0	0	0	0	0	0	0	0	0	0	0	0	0	0	0	0	0	0	0	0	2.6159	0	0	0	0	0	0	0	0	0	0	0	0	0	0	0	0	0
Solyc08g066740	Early nodulin-like protein	0	0	0	0	0	0	0	0	0	0	0	0	0	0	0	0	0	0	0	0	0	0	0	0	1.9272	0	1.3254	0	0	0	0	0	0	0	0	0	0	0	0	0	0	0	1.4774	0	0	0	0	0
Solyc08g078250	Palmitoyl-protein thioesterase 1 (AHRD V1 **** B4FKB8_MAIZE)	0	0	2.1479	0	0	0	0	0	0	0	0	0	0	0	0	0	0	0	0	0	0	0	0	0	0	0	0	0	0	0	0	2.5772	0	0	0	0	0	0	0	0	0	0	0	0	0	0	0	0
Solyc12g044740	Ubiquitin carboxyl-terminal hydrolase (AHRD V1 ***- B9N1B6_POPTR)	0	0	2.1479	0	0	0	0	0	0	0	0	0	0	0	0	0	0	0	0	0	0	0	0	0	0	0	0	0	0	0	0	2.5772	0	0	0	0	0	0	0	0	0	0	0	0	0	0	0	0
Solyc06g071910	3-oxoacyl-reductase (AHRD V1 ***- B6THT6_MAIZE)	0	0	2.1479	0	0	0	0	0	0	0	0	0	0	0	0	0	0	0	0	0	0	0	0	0	0	0	0	0	0	0	0	0	0	0	0	0	0	0	0	0	0	0	0	0	0	0	0	0
Solyc08g079470	tRNA-modifying protein ygfZ (AHRD V1 *-*- YGFZ_SALTY)	0	0	2.1479	0	0	0	0	0	0	0	0	0	0	0	0	0	0	0	0	0	0	0	0	0	0	0	0	0	0	0	0	0	0	0	0	0	0	0	0	0	0	0	0	0	0	0	0	0
Solyc07g041720	Oxalate oxidase-like germin 171 (AHRD V1 **** Q9FPQ0_BETVU)	0	0	0	0	0	0	0	0	0	0	0	0	0	0	0	0	0	0	2.7502	0	0	0	0	0	0	0	0	0	0	0	0	0	0	0	0	0	0	0	0	0	0	1.93	0	0	0	0	0	0
Solyc12g014270	Peptide-N4-(N-acetyl-beta-glucosaminyl)asparagine amidase A (AHRD V1 ***- B2W0X1_PYRTR)	0	0	0	0	0	0	0	0	0	0	0	0	1.324	0	0	1.5358	0	0	0	0	1.7869	0	0	0	0	0	0	0	0	0	0	0	0	0	0	0	0	0	0	0	0	0	0	0	0	0	0	0
Solyc09g075460	Polygalacturonase-like protein-like (AHRD V1 ***- Q2XTD7_SOLTU)	0	0	0	0	0	0	0	0	0	0	0	0	0	0	0	0	0	0	0	0	0	0	0	0	1.2848	0	0	0	1.4334	1.9121	0	0	0	0	0	0	0	0	0	0	0	0	0	0	0	0	0	0
gi|1199072849|gb|ARU12247	isopentenyl transferase (plasmid) [Agrobacterium tumefaciens]	0	0	4.2958	0	0	0	0	0	0	0	0	0	0	0	0	0	0	0	0	0	0	0	0	0	0	0	0	0	0	0	0	0	0	0	0	0	0	0	0	0	0	0	0	0	0	0	0	0
Solyc01g009180	5-methyltetrahydropteroyltriglutamate--homocysteine methyltransferase (AHRD V1 ***- B6UF55_MAIZE)	0	0	4.2958	0	0	0	0	0	0	0	0	0	0	0	0	0	0	0	0	0	0	0	0	0	0	0	0	0	0	0	0	0	0	0	0	0	0	0	0	0	0	0	0	0	0	0	0	0
Solyc01g022750	NADH dehydrogenase (AHRD V1 **** B5G1U3_TAEGU)	0	0	4.2958	0	0	0	0	0	0	0	0	0	0	0	0	0	0	0	0	0	0	0	0	0	0	0	0	0	0	0	0	0	0	0	0	0	0	0	0	0	0	0	0	0	0	0	0	0
Solyc06g050980	Ferritin (AHRD V1 ***- Q308A9_SOLTU)	0	0	4.2958	0	0	0	0	0	0	0	0	0	0	0	0	0	0	0	0	0	0	0	0	0	0	0	0	0	0	0	0	0	0	0	0	0	0	0	0	0	0	0	0	0	0	0	0	0
Solyc06g073460	Glutathione peroxidase (AHRD V1 ***- Q7XZS6_SOLLC)	0	0	4.2958	0	0	0	0	0	0	0	0	0	0	0	0	0	0	0	0	0	0	0	0	0	0	0	0	0	0	0	0	0	0	0	0	0	0	0	0	0	0	0	0	0	0	0	0	0
Solyc08g067020	Ubiquinol-cytochrome c reductase complex protein (AHRD V1 ***- B6UBZ9_MAIZE)	0	0	4.2958	0	0	0	0	0	0	0	0	0	0	0	0	0	0	0	0	0	0	0	0	0	0	0	0	0	0	0	0	0	0	0	0	0	0	0	0	0	0	0	0	0	0	0	0	0
Solyc09g090900	3-isopropylmalate dehydratase large subunit 2 (AHRD V1 **** B6U6T6_MAIZE)	0	0	4.2958	0	0	0	0	0	0	0	0	0	0	0	0	0	0	0	0	0	0	0	0	0	0	0	0	0	0	0	0	0	0	0	0	0	0	0	0	0	0	0	0	0	0	0	0	0
Solyc10g080710	Asparaginyl-tRNA synthetase 2 (AHRD V1 **** D7L6K3_ARALY)	0	0	4.2958	0	0	0	0	0	0	0	0	0	0	0	0	0	0	0	0	0	0	0	0	0	0	0	0	0	0	0	0	0	0	0	0	0	0	0	0	0	0	0	0	0	0	0	0	0
Solyc11g040340	Endoglucanase 1 (AHRD V1 ***- B6U0P7_MAIZE)	0	0	4.2958	0	0	0	0	0	0	0	0	0	0	0	0	0	0	0	0	0	0	0	0	0	0	0	0	0	0	0	0	0	0	0	0	0	0	0	0	0	0	0	0	0	0	0	0	0
Solyc12g008570	Arginyl-tRNA synthetase (AHRD V1 ***- O23247_ARATH)	0	0	4.2958	0	0	0	0	0	0	0	0	0	0	0	0	0	0	0	0	0	0	0	0	0	0	0	0	0	0	0	0	0	0	0	0	0	0	0	0	0	0	0	0	0	0	0	0	0
Solyc12g010320	Outer membrane lipoprotein blc (AHRD V1 **-- D0RZG9_ACICA)	0	0	4.2958	0	0	0	0	0	0	0	0	0	0	0	0	0	0	0	0	0	0	0	0	0	0	0	0	0	0	0	0	0	0	0	0	0	0	0	0	0	0	0	0	0	0	0	0	0
Solyc03g044710	Patatin	0	0	0	0	0	2.758	0	0	0	0	0	0	0	0	0	0	0	0	0	0	0	0	0	0	0	0	0	0	0	0	0	0	0	0	0	0	0	0	1.4707	0	0	0	0	0	0	0	0	0
Solyc05g054580	60S acidic ribosomal protein P0 (AHRD V1 ***- D7L9V8_ARALY)	0	0	0	0	0	1.8387	0	0	0	0	0	0	0	0	0	0	0	0	0	0	0	0	0	0	0	0	0	0	0	0	0	0	0	0	0	0	0	0	0	0	0	0	0	0	0	0	2.2351	0
Solyc07g043320	Unknown Protein (AHRD V1)	0	0	0	0	0	0	0	0	0	0	0	0	0	0	0	0	0	0	0	0	0	0	0	0	0	0	0	0	0	0	0	0	3.7401	0	0	0	0	0	0	0	0	0	0	0	0	0	0	0
Solyc09g083380	Histone H1 (AHRD V1 *-*- B6TC95_MAIZE)	0	0	0	0	0	0	0	0	0	0	0	0	0	0	0	0	0	0	0	0	0	0	0	0	0	0	0	0	0	0	0	0	3.7401	0	0	0	0	0	0	0	0	0	0	0	0	0	0	0
Solyc09g090330	Harpin binding protein 1 (AHRD V1 **-- Q5QJB4_SOLLC)	0	0	0	0	0	0	0	0	0	0	0	0	0	0	0	0	0	0	0	0	0	0	0	0	0	0	0	0	0	0	0	0	3.7401	0	0	0	0	0	0	0	0	0	0	0	0	0	0	0
Solyc10g086100	Chymotrypsin inhibitor-2 (AHRD V1 ***- A8V445_HORSP)	0	0	0	0	0	0	0	0	0	0	0	0	0	0	0	0	0	0	0	0	0	0	0	0	0	0	0	0	0	0	0	0	3.7401	0	0	0	0	0	0	0	0	0	0	0	0	0	0	0
Solyc12g088020	Prenylcysteine oxidase 1 (AHRD V1 **** B7ZTK4_XENTR)	0	0	0	0	0	0	0	0	0	0	0	0	0	0	0	0	0	0	0	0	0	0	0	0	0	0	0	0	0	0	0	0	3.7401	0	0	0	0	0	0	0	0	0	0	0	0	0	0	0
Solyc07g005090	Glyco_18 domain-containing protein	0	0	0	0	0	1.8387	0	0	0	0	0	0	0	0	0	0	0	0	0	0	1.7869	0	0	0	0	0	0	0	0	0	0	0	0	0	0	0	0	0	0	0	0	0	0	0	0	0	0	0
Solyc01g099030	Acetylajmalan esterase isoform X1	0	0	0	0	0	0	0	0	0	0	0	0	0	0	0	0	1.8894	0	0	0	0	0	0	0	0	0	0	0	1.4334	0	0	0	0	0	0	0	0	0	0	0	0	0	0	0	0	0	0	0
Solyc01g074030	Beta-glucosidase 01 precursor	0	0	0	0	0	0	0	0	0	1.7579	0	0	0	0	0	1.5358	0	0	0	0	0	0	0	0	0	0	0	0	0	0	0	0	0	0	0	0	0	0	0	0	0	0	0	0	0	0	0	0
Solyc03g114500	Enolase (AHRD V1 ***- A9P745_HELAN)	0	0	0	0	0	0	0	0	0	0	0	0	0	0	0	0	0	0	0	0	0	0	0	0	1.9272	0	1.3254	0	0	0	0	0	0	0	0	0	0	0	0	0	0	0	0	0	0	0	0	0
Solyc01g091160	Agmatinase (AHRD V1 ***- Q1IPT1_ACIBL)	3.1317	0	0	0	0	0	0	0	0	0	0	0	0	0	0	0	0	0	0	0	0	0	0	0	0	0	0	0	0	0	0	0	0	0	0	0	0	0	0	0	0	0	0	0	0	0	0	0
Solyc02g093530	Ras-related protein Rab-2-A (AHRD V1 ***- B6T1U8_MAIZE)	3.1317	0	0	0	0	0	0	0	0	0	0	0	0	0	0	0	0	0	0	0	0	0	0	0	0	0	0	0	0	0	0	0	0	0	0	0	0	0	0	0	0	0	0	0	0	0	0	0
Solyc06g007470	40S ribosomal protein S26 (AHRD V1 ***- B6TXN6_MAIZE)	3.1317	0	0	0	0	0	0	0	0	0	0	0	0	0	0	0	0	0	0	0	0	0	0	0	0	0	0	0	0	0	0	0	0	0	0	0	0	0	0	0	0	0	0	0	0	0	0	0
Solyc06g076890	Pleckstrin homology domain-containing protein 1 (AHRD V1 **-- B6UCM9_MA	3.1317	0	0	0	0	0	0	0	0	0	0	0	0	0	0	0	0	0	0	0	0	0	0	0	0	0	0	0	0	0	0	0	0	0	0	0	0	0	0	0	0	0	0	0	0	0	0	0
Solyc07g061790	Heme-binding protein 2 (AHRD V1 **** B6T0C0_MAIZE)	3.1317	0	0	0	0	0	0	0	0	0	0	0	0	0	0	0	0	0	0	0	0	0	0	0	0	0	0	0	0	0	0	0	0	0	0	0	0	0	0	0	0	0	0	0	0	0	0	0
Solyc08g080940	Glutathione peroxidase (AHRD V1 ***- Q4VY91_CAPCH)	3.1317	0	0	0	0	0	0	0	0	0	0	0	0	0	0	0	0	0	0	0	0	0	0	0	0	0	0	0	0	0	0	0	0	0	0	0	0	0	0	0	0	0	0	0	0	0	0	0
Solyc11g056620	NB-ARC domain containing protein expressed (AHRD V1 *-*- Q109S4_ORYSJ)	3.1317	0	0	0	0	0	0	0	0	0	0	0	0	0	0	0	0	0	0	0	0	0	0	0	0	0	0	0	0	0	0	0	0	0	0	0	0	0	0	0	0	0	0	0	0	0	0	0
Solyc12g062860	Universal stress protein family protein (AHRD V1 **-- D7M6L9_ARALY)	3.1317	0	0	0	0	0	0	0	0	0	0	0	0	0	0	0	0	0	0	0	0	0	0	0	0	0	0	0	0	0	0	0	0	0	0	0	0	0	0	0	0	0	0	0	0	0	0	0
Solyc10g085220	Mitochondrial carrier protein expressed (AHRD V1 *-*- Q10MX0	0	0	0	0	0	0	0	0	0	0	0	0	0	0	0	1.5358	0	0	0	0	0	0	0	0	0	0	0	1.5588	0	0	0	0	0	0	0	0	0	0	0	0	0	0	0	0	0	0	0	0
Solyc01g090770	Unknown Protein (AHRD V1)	0	0	0	0	0	0	0	0	0	0	0	0	0	0	0	0	0	0	0	0	0	0	0	0	0	0	0	0	0	0	0	0	0	0	0	0	0	0	0	0	0	0	0	0	0	0	0	0
Solyc02g069590	Coatomer epsilon subunit (AHRD V3.3 *** AT1G30630.1)	0	0	0	0	0	0	0	0	0	0	0	0	0	0	0	0	0	0	0	0	0	0	0	0	0	0	0	0	0	0	0	0	0	0	0	0	0	0	0	0	0	0	0	0	0	0	0	0
Solyc02g078900	NADH dehydrogenase (AHRD V1 **** Q38A31_9TRYP)	0	0	0	0	0	0	0	0	0	0	0	0	0	0	0	0	0	0	0	0	0	0	0	0	0	0	0	0	0	0	0	0	0	0	0	0	0	0	0	0	0	0	0	0	0	0	0	0
Solyc02g079210	DAG protein (AHRD V1 *-*- B6SJX7_MAIZE)	0	0	0	0	0	0	0	0	0	0	0	0	0	0	0	0	0	0	0	0	0	0	0	0	0	0	0	0	0	0	0	0	0	0	0	0	0	0	0	0	0	0	0	0	0	0	0	0
Solyc02g080570	Glycogen synthase (AHRD V1 *-** D4ZXV2_SPIPL)	0	0	0	0	0	0	0	0	0	0	0	0	0	0	0	0	0	0	0	0	0	0	0	0	0	0	0	0	0	0	0	0	0	0	0	0	0	0	0	0	0	0	0	0	0	0	0	0
Solyc03g095850	Peptide-N4-(N-acetyl-beta-glucosaminyl)asparagine amidase A (AHRD V1 ***- B2W0X1_PYRTR)	0	0	0	0	0	0	0	0	0	0	0	0	0	0	0	0	0	0	0	0	0	0	0	0	0	0	0	0	0	0	0	0	0	0	0	0	0	0	0	0	0	0	0	0	0	0	0	0
Solyc04g054710	Aspartate aminotransferase (AHRD V1 **** B6TK79_MAIZE)	0	0	0	0	0	0	0	0	0	0	0	0	0	0	0	0	0	0	0	0	0	0	0	0	0	0	0	0	0	0	0	0	0	0	0	0	0	0	0	0	0	0	0	0	0	0	0	0
Solyc04g081400	Hexokinase 1 (AHRD V1 ***- B6V3C0_CUCME)	0	0	0	0	0	0	0	0	0	0	0	0	0	0	0	0	0	0	0	0	0	0	0	0	0	0	0	0	0	0	0	0	0	0	0	0	0	0	0	0	0	0	0	0	0	0	0	0
Solyc05g055040	Glycogenin-like protein (AHRD V1 *-*- Q5NA53_ORYSJ)	0	0	0	0	0	0	0	0	0	0	0	0	0	0	0	0	0	0	0	0	0	0	0	0	0	0	0	0	0	0	0	0	0	0	0	0	0	0	0	0	0	0	0	0	0	0	0	0
Solyc05g056270	Isocitrate lyase (AHRD V1 *-*- Q2TWG5_ASPOR)	0	0	0	0	0	0	0	0	0	0	0	0	0	0	0	0	0	0	0	0	0	0	0	0	0	0	0	0	0	0	0	0	0	0	0	0	0	0	0	0	0	0	0	0	0	0	0	0
Solyc06g060250	Aldehyde dehydrogenase family protein expressed (AHRD V1 **** Q53NG8_ORYSJ)	0	0	0	0	0	0	0	0	0	0	0	0	0	0	0	0	0	0	0	0	0	0	0	0	0	0	0	0	0	0	0	0	0	0	0	0	0	0	0	0	0	0	0	0	0	0	0	0
Solyc06g068320	Prolyl-tRNA synthetase (AHRD V1 **** Q54Q07_DICDI)	0	0	0	0	0	0	0	0	0	0	0	0	0	0	0	0	0	0	0	0	0	0	0	0	0	0	0	0	0	0	0	0	0	0	0	0	0	0	0	0	0	0	0	0	0	0	0	0
Solyc07g064590	Ubiquitin thioesterase OTU1 (AHRD V1 **** B0XED2_CULQU)	0	0	0	0	0	0	0	0	0	0	0	0	0	0	0	0	0	0	0	0	0	0	0	0	0	0	0	0	0	0	0	0	0	0	0	0	0	0	0	0	0	0	0	0	0	0	0	0
Solyc08g081570	2-C-methyl-D-erythritol 2 4-cyclodiphosphate synthase (AHRD V1 **** A9ZN13_HEVBR)	0	0	0	0	0	0	0	0	0	0	0	0	0	0	0	0	0	0	0	0	0	0	0	0	0	0	0	0	0	0	0	0	0	0	0	0	0	0	0	0	0	0	0	0	0	0	0	0
Solyc12g019310	Acetolactate synthase small subunit (AHRD V1 **** Q9SMC2_NICPL)	0	0	0	0	0	0	0	0	0	0	0	0	0	0	0	0	0	0	0	0	0	0	0	0	0	0	0	0	0	0	0	0	0	0	0	0	0	0	0	0	0	0	0	0	0	0	0	0
Solyc07g017600	Pectinesterase/pectinesterase inhibitor PPE8B	0	0	0	0	0	0	0	0	0	0	0	0	0	0	0	0	0	0	0	0	0	0	0	0	0	0	0	0	0	0	0	0	0	0	0	0	0	0	0	3.0501	0	0	0	0	0	0	0	0
Solyc02g063480	Xylanase inhibitor (Fragment) (AHRD V1 **-- Q53IQ4_WHEAT)	0	0	0	0	0	0	0	0	0	0	0	0	0	1.5322	0	0	0	0	0	0	0	0	0	0	0	0	0	0	0	0	0	0	0	0	0	0	0	0	1.4707	0	0	0	0	0	0	0	0	0
Solyc01g097000	Uncharacterized protein LOC101254239	0	0	0	0	0	0	0	0	0	0	0	0	0	0	0	0	0	0	0	2.92	0	0	0	0	0	0	0	0	0	0	0	0	0	0	0	0	0	0	0	0	0	0	0	0	0	0	0	0
Solyc06g064620	Beta-fructofuranosidase insoluble isoenzyme 2 (AHRD V1 **-- B6U1H5_MAIZE)	0	0	0	0	0	0	0	0	0	0	0	0	0	0	0	0	0	0	0	0	0	0	0	0	0	0	1.3254	1.5588	0	0	0	0	0	0	0	0	0	0	0	0	0	0	0	0	0	0	0	0
Solyc07g006860	Fasciclin-like arabinogalactan protein 9 (AHRD V1 ***- A9XTL4_GOSHI); contains Interpro domain(s) IPR000782 FAS1 domain	0	0	0	0	0	0	0	0	0	0	0	0	1.324	1.5322	0	0	0	0	0	0	0	0	0	0	0	0	0	0	0	0	0	0	0	0	0	0	0	0	0	0	0	0	0	0	0	0	0	0
Solyc09g098290	LRR receptor-like serine/threonine-protein kinase FEI 1 (AHRD V1 *-** FEI1_ARATH)	0	0	0	0	0	0	0	0	0	0	0	0	0	0	0	0	0	0	0	0	0	0	0	0	1.2848	0	0	0	0	0	0	0	0	0	0	0	0	0	0	0	0	0	0	1.5533	0	0	0	0
Solyc06g083030	Serine carboxypeptidase-like 20	0	0	0	0	0	0	0	0	0	0	0	0	0	0	0	0	0	0	0	0	0	0	0	0	0	0	0	1.5588	0	1.2747	0	0	0	0	0	0	0	0	0	0	0	0	0	0	0	0	0	0
Solyc02g070310	Ribosomal protein L32 (AHRD V1 ***- Q45NI6_MEDSA)	0	0	0	0	0	0	0	0	0	0	0	0	0	0	0	0	0	0	0	0	0	0	0	0	0	0	0	0	0	0	0	0	0	0	0	0	0	0	0	0	0	0	0	0	0	0	0	0
Solyc02g089170	Alpha-1 4-glucan-protein synthase (AHRD V1 **-* B9RLK7_RICCO)	0	0	0	0	0	0	0	0	0	0	0	0	0	0	0	0	0	0	0	0	0	0	0	0	0	0	0	0	0	0	0	0	0	0	0	0	0	0	0	0	0	0	0	0	0	0	0	0
Solyc02g094540	Genomic DNA chromosome 5 P1 clone MAC12 (AHRD V1 *-*- Q9FFY0_ARATH)	0	0	0	0	0	0	0	0	0	0	0	0	0	0	0	0	0	0	0	0	0	0	0	0	0	0	0	0	0	0	0	0	0	0	0	0	0	0	0	0	0	0	0	0	0	0	0	0
Solyc03g065340	Phosphorylase (AHRD V1 **** B9SJB6_RICCO)	0	0	0	0	0	0	0	0	0	0	0	0	0	0	0	0	0	0	0	0	0	0	0	0	0	0	0	0	0	0	0	0	0	0	0	0	0	0	0	0	0	0	0	0	0	0	0	0
Solyc03g111230	60S ribosomal protein L17 (AHRD V1 ***- D7KV33_ARALY)	0	0	0	0	0	0	0	0	0	0	0	0	0	0	0	0	0	0	0	0	0	0	0	0	0	0	0	0	0	0	0	0	0	0	0	0	0	0	0	0	0	0	0	0	0	0	0	0
Solyc03g114860	Alpha-1 4-glucan-protein synthase (AHRD V1 **-* B9RLK7_RICCO)	0	0	0	0	0	0	0	0	0	0	0	0	0	0	0	0	0	0	0	0	0	0	0	0	0	0	0	0	0	0	0	0	0	0	0	0	0	0	0	0	0	0	0	0	0	0	0	0
Solyc05g005200	Pyrrolidone-carboxylate peptidase (AHRD V1 **** B6SP89_MAIZE)	0	0	0	0	0	0	0	0	0	0	0	0	0	0	0	0	0	0	0	0	0	0	0	0	0	0	0	0	0	0	0	0	0	0	0	0	0	0	0	0	0	0	0	0	0	0	0	0
Solyc05g015950	Glucose-6-phosphate 1-dehydrogenase (AHRD V1 **** Q8H9C8_SOLTU)	0	0	0	0	0	0	0	0	0	0	0	0	0	0	0	0	0	0	0	0	0	0	0	0	0	0	0	0	0	0	0	0	0	0	0	0	0	0	0	0	0	0	0	0	0	0	0	0
Solyc08g007140	60S ribosomal protein L37a (AHRD V1 ***- Q5GMM4_CAPCH)	0	0	0	0	0	0	0	0	0	0	0	0	0	0	0	0	0	0	0	0	0	0	0	0	0	0	0	0	0	0	0	0	0	0	0	0	0	0	0	0	0	0	0	0	0	0	0	0
Solyc09g010420	Arginine biosynthesis bifunctional protein ArgJ (AHRD V1 ***- B4VHU0_9CYAN)	0	0	0	0	0	0	0	0	0	0	0	0	0	0	0	0	0	0	0	0	0	0	0	0	0	0	0	0	0	0	0	0	0	0	0	0	0	0	0	0	0	0	0	0	0	0	0	0
Solyc10g080970	FolD bifunctional protein (AHRD V1 ***- B6TJF9_MAIZE)	0	0	0	0	0	0	0	0	0	0	0	0	0	0	0	0	0	0	0	0	0	0	0	0	0	0	0	0	0	0	0	0	0	0	0	0	0	0	0	0	0	0	0	0	0	0	0	0
Solyc11g007960	Kelch domain-containing protein 3 (AHRD V1 **-- D3PFJ0_9MAXI)	0	0	0	0	0	0	0	0	0	0	0	0	0	0	0	0	0	0	0	0	0	0	0	0	0	0	0	0	0	0	0	0	0	0	0	0	0	0	0	0	0	0	0	0	0	0	0	0
Solyc12g088040	Receptor-like protein kinase At3g21340 (AHRD V1 *-** RLK6_AR	0	0	0	0	0	0	0	0	0	0	0	0	0	0	0	0	0	0	0	0	0	0	0	0	0	1.4462	0	0	0	1.2747	0	0	0	0	0	0	0	0	0	0	0	0	0	0	0	0	0	0
Solyc02g077110	Phospholipase A1-II 1-like	0	0	0	0	0	0	0	0	0	0	0	0	0	0	0	0	0	0	0	0	0	0	0	0	0	0	0	0	1.4334	1.2747	0	0	0	0	0	0	0	0	0	0	0	0	0	0	0	0	0	0
Solyc01g094280	FolD bifunctional protein (AHRD V1 ***- B6TJF9_MAIZE)	0	2.7075	0	0	0	0	0	0	0	0	0	0	0	0	0	0	0	0	0	0	0	0	0	0	0	0	0	0	0	0	0	0	0	0	0	0	0	0	0	0	0	0	0	0	0	0	0	0
Solyc01g097010	Poly(RC)-binding protein, putative (AHRD V3.3 *** B9S7H6_RICCO)	0	2.7075	0	0	0	0	0	0	0	0	0	0	0	0	0	0	0	0	0	0	0	0	0	0	0	0	0	0	0	0	0	0	0	0	0	0	0	0	0	0	0	0	0	0	0	0	0	0
Solyc02g082900	Strictosidine synthase family protein (AHRD V1 **-- D7LTU8_ARALY)	0	2.7075	0	0	0	0	0	0	0	0	0	0	0	0	0	0	0	0	0	0	0	0	0	0	0	0	0	0	0	0	0	0	0	0	0	0	0	0	0	0	0	0	0	0	0	0	0	0
Solyc03g083970	IQ calmodulin-binding motif family protein (AHRD V1 **** B6TKK9_MAIZE)	0	2.7075	0	0	0	0	0	0	0	0	0	0	0	0	0	0	0	0	0	0	0	0	0	0	0	0	0	0	0	0	0	0	0	0	0	0	0	0	0	0	0	0	0	0	0	0	0	0
Solyc03g121900	PVR3-like protein (AHRD V1 ***- B6TYX6_MAIZE)	0	2.7075	0	0	0	0	0	0	0	0	0	0	0	0	0	0	0	0	0	0	0	0	0	0	0	0	0	0	0	0	0	0	0	0	0	0	0	0	0	0	0	0	0	0	0	0	0	0
Solyc06g007330	Gamma interferon inducible lysosomal thiol reductase (AHRD V3.3 *** G7J0S1_MEDTR)	0	2.7075	0	0	0	0	0	0	0	0	0	0	0	0	0	0	0	0	0	0	0	0	0	0	0	0	0	0	0	0	0	0	0	0	0	0	0	0	0	0	0	0	0	0	0	0	0	0
Solyc06g073560	Isovaleryl-CoA dehydrogenase (AHRD V1 **** Q0MX57_BETVU)	0	2.7075	0	0	0	0	0	0	0	0	0	0	0	0	0	0	0	0	0	0	0	0	0	0	0	0	0	0	0	0	0	0	0	0	0	0	0	0	0	0	0	0	0	0	0	0	0	0
Solyc09g082060	Cysteine synthase (AHRD V1 **** Q3LAG5_TOBAC)	0	2.7075	0	0	0	0	0	0	0	0	0	0	0	0	0	0	0	0	0	0	0	0	0	0	0	0	0	0	0	0	0	0	0	0	0	0	0	0	0	0	0	0	0	0	0	0	0	0
Solyc09g090970	Major allergen Mal d 1 (AHRD V1 ***- Q84LA7_MALDO)	0	2.7075	0	0	0	0	0	0	0	0	0	0	0	0	0	0	0	0	0	0	0	0	0	0	0	0	0	0	0	0	0	0	0	0	0	0	0	0	0	0	0	0	0	0	0	0	0	0
Solyc10g005100	Salt stress root protein RS1 (AHRD V1 **-- SRS1_ORYSJ)	0	2.7075	0	0	0	0	0	0	0	0	0	0	0	0	0	0	0	0	0	0	0	0	0	0	0	0	0	0	0	0	0	0	0	0	0	0	0	0	0	0	0	0	0	0	0	0	0	0
Solyc10g047630	Nitrilase/cyanide hydratase and apolipoprotein N-acyltransferase (AHRD	0	2.7075	0	0	0	0	0	0	0	0	0	0	0	0	0	0	0	0	0	0	0	0	0	0	0	0	0	0	0	0	0	0	0	0	0	0	0	0	0	0	0	0	0	0	0	0	0	0
Solyc10g050840	Peptidase S9 prolyl oligopeptidase active site domain protein (AHRD V1	0	2.7075	0	0	0	0	0	0	0	0	0	0	0	0	0	0	0	0	0	0	0	0	0	0	0	0	0	0	0	0	0	0	0	0	0	0	0	0	0	0	0	0	0	0	0	0	0	0
Solyc11g068730	Nitrilase 4A (AHRD V1 ***- Q5QGZ8_LUPAN)	0	2.7075	0	0	0	0	0	0	0	0	0	0	0	0	0	0	0	0	0	0	0	0	0	0	0	0	0	0	0	0	0	0	0	0	0	0	0	0	0	0	0	0	0	0	0	0	0	0
Solyc12g095930	Serine hydroxymethyltransferase (AHRD V1 ***- B9HDQ7_POPTR)	0	2.7075	0	0	0	0	0	0	0	0	0	0	0	0	0	0	0	0	0	0	0	0	0	0	0	0	0	0	0	0	0	0	0	0	0	0	0	0	0	0	0	0	0	0	0	0	0	0
Solyc06g007340	Gamma-interferon-inducible lysosomal thiol reductase (AHRD V1 ***- B6U3P7_MAIZE)	0	0	0	0	0	0	0	0	0	0	0	0	1.324	0	0	0	0	0	0	0	0	0	0	0	0	0	1.3254	0	0	0	0	0	0	0	0	0	0	0	0	0	0	0	0	0	0	0	0	0
Solyc01g098610	Glutathione synthetase (AHRD V1 **** Q6F4I7_ZINEL)	0	0	0	0	0	0	0	0	0	0	0	0	0	0	0	0	0	0	0	0	0	0	0	0	0	0	0	0	0	0	2.6159	0	0	0	0	0	0	0	0	0	0	0	0	0	0	0	0	0
Solyc02g031860	Serine/threonine protein kinase (AHRD V1 *-** C4PKQ3_PRUPE)	0	0	0	0	0	0	0	0	0	0	0	0	0	0	0	0	0	0	0	0	0	0	0	0	0	0	0	0	0	0	2.6159	0	0	0	0	0	0	0	0	0	0	0	0	0	0	0	0	0
Solyc02g087750	Ubiquitin-conjugating enzyme (AHRD V3.3 *** Q5GMM2_CAPCH)	0	0	0	0	0	0	0	0	0	0	0	0	0	0	0	0	0	0	0	0	0	0	0	0	0	0	0	0	0	0	2.6159	0	0	0	0	0	0	0	0	0	0	0	0	0	0	0	0	0
Solyc03g063240	Solyc03g063240.2.1	0	0	0	0	0	0	0	0	0	0	0	0	0	0	0	0	0	0	0	0	0	0	0	0	0	0	0	0	0	0	2.6159	0	0	0	0	0	0	0	0	0	0	0	0	0	0	0	0	0
Solyc03g080050	Band 7 stomatin family protein (AHRD V1 **-- C1MUP6_MICPS)	0	0	0	0	0	0	0	0	0	0	0	0	0	0	0	0	0	0	0	0	0	0	0	0	0	0	0	0	0	0	2.6159	0	0	0	0	0	0	0	0	0	0	0	0	0	0	0	0	0
Solyc03g121360	Charged multivesicular body protein 1b (AHRD V1 ***- B6T9W6_	0	0	0	0	0	0	0	0	0	0	0	0	0	0	0	0	0	0	0	0	0	0	0	0	0	0	0	0	0	0	2.6159	0	0	0	0	0	0	0	0	0	0	0	0	0	0	0	0	0
Solyc04g010220	Unknown Protein (AHRD V1)	0	0	0	0	0	0	0	0	0	0	0	0	0	0	0	0	0	0	0	0	0	0	0	0	0	0	0	0	0	0	2.6159	0	0	0	0	0	0	0	0	0	0	0	0	0	0	0	0	0
Solyc06g005670	mRNA binding protein Pumilio 2 (AHRD V1 *-** C1GCQ9_PARBD)	0	0	0	0	0	0	0	0	0	0	0	0	0	0	0	0	0	0	0	0	0	0	0	0	0	0	0	0	0	0	2.6159	0	0	0	0	0	0	0	0	0	0	0	0	0	0	0	0	0
Solyc06g065470	RNA-binding protein 8A (AHRD V1 *--* B6TR37_MAIZE)	0	0	0	0	0	0	0	0	0	0	0	0	0	0	0	0	0	0	0	0	0	0	0	0	0	0	0	0	0	0	2.6159	0	0	0	0	0	0	0	0	0	0	0	0	0	0	0	0	0
Solyc08g029110	DUF52 domain-containing protein (AHRD V1 **-- C5FFY6_NANOT)	0	0	0	0	0	0	0	0	0	0	0	0	0	0	0	0	0	0	0	0	0	0	0	0	0	0	0	0	0	0	2.6159	0	0	0	0	0	0	0	0	0	0	0	0	0	0	0	0	0
Solyc08g075400	SWIB/MDM2 domain protein (AHRD V1 ***- B0UB94_METS4)	0	0	0	0	0	0	0	0	0	0	0	0	0	0	0	0	0	0	0	0	0	0	0	0	0	0	0	0	0	0	2.6159	0	0	0	0	0	0	0	0	0	0	0	0	0	0	0	0	0
Solyc09g011030	Hsp70 nucleotide exchange factor fes1 (AHRD V1 *-*- C8V0S6_EMENI)	0	0	0	0	0	0	0	0	0	0	0	0	0	0	0	0	0	0	0	0	0	0	0	0	0	0	0	0	0	0	2.6159	0	0	0	0	0	0	0	0	0	0	0	0	0	0	0	0	0
Solyc11g013170	Aminotransferase (AHRD V1 ***- Q67UZ0_ORYSJ)	0	0	0	0	0	0	0	0	0	0	0	0	0	0	0	0	0	0	0	0	0	0	0	0	0	0	0	0	0	0	2.6159	0	0	0	0	0	0	0	0	0	0	0	0	0	0	0	0	0
Solyc11g069370	Holliday junction ATP-dependent DNA helicase ruvB (AHRD V1 **** D0N0A1_	0	0	0	0	0	0	0	0	0	0	0	0	0	0	0	0	0	0	0	0	0	0	0	0	0	0	0	0	0	0	2.6159	0	0	0	0	0	0	0	0	0	0	0	0	0	0	0	0	0
Solyc11g069400	Protein disulfide isomerase L-2 (AHRD V1 ***- B1Q	0	0	0	0	0	0	0	0	0	0	0	0	0	0	0	0	0	0	0	0	0	0	0	0	0	0	0	0	0	0	2.6159	0	0	0	0	0	0	0	0	0	0	0	0	0	0	0	0	0
Solyc12g009960	Eukaryotic translation initiation factor 4 (AHRD V1 *-*- D8TN78_	0	0	0	0	0	0	0	0	0	0	0	0	0	0	0	0	0	0	0	0	0	0	0	0	0	0	0	0	0	0	2.6159	0	0	0	0	0	0	0	0	0	0	0	0	0	0	0	0	0
Solyc01g009090	Serrate RNA effector molecule homolog (AHRD V1 *-*- SRRT_DROWI)	0	0	0	0	0	0	0	0	0	0	0	0	0	0	0	0	0	0	0	0	0	0	0	0	0	0	0	0	0	0	0	2.5772	0	0	0	0	0	0	0	0	0	0	0	0	0	0	0	0
Solyc01g096780	Sperm-associated SUN domain protein (AHRD V1 *--- A5HL83_DROME)	0	0	0	0	0	0	0	0	0	0	0	0	0	0	0	0	0	0	0	0	0	0	0	0	0	0	0	0	0	0	0	2.5772	0	0	0	0	0	0	0	0	0	0	0	0	0	0	0	0
Solyc01g104590	Ribosomal protein L3 (AHRD V1 ***- Q6SKP4_SOLLC)	0	0	0	0	0	0	0	0	0	0	0	0	0	0	0	0	0	0	0	0	0	0	0	0	0	0	0	0	0	0	0	2.5772	0	0	0	0	0	0	0	0	0	0	0	0	0	0	0	0
Solyc03g025530	S-layer domain protein (AHRD V1 *-*- B2J947_NOSP7)	0	0	0	0	0	0	0	0	0	0	0	0	0	0	0	0	0	0	0	0	0	0	0	0	0	0	0	0	0	0	0	2.5772	0	0	0	0	0	0	0	0	0	0	0	0	0	0	0	0
Solyc03g097900	40S ribosomal protein S1 (AHRD V1 ***- RS3A_LENED)	0	0	0	0	0	0	0	0	0	0	0	0	0	0	0	0	0	0	0	0	0	0	0	0	0	0	0	0	0	0	0	2.5772	0	0	0	0	0	0	0	0	0	0	0	0	0	0	0	0
Solyc04g009620	Chorismate synthase (AHRD V1 **** A5APN1_VITVI)	0	0	0	0	0	0	0	0	0	0	0	0	0	0	0	0	0	0	0	0	0	0	0	0	0	0	0	0	0	0	0	2.5772	0	0	0	0	0	0	0	0	0	0	0	0	0	0	0	0
Solyc04g082160	HLA-B associated transcript 3 (Fragment) (AHRD V1 *--- Q5STC0_HUMAN)	0	0	0	0	0	0	0	0	0	0	0	0	0	0	0	0	0	0	0	0	0	0	0	0	0	0	0	0	0	0	0	2.5772	0	0	0	0	0	0	0	0	0	0	0	0	0	0	0	0
Solyc05g048760	Phosphomannomutase 2	0	0	0	0	0	0	0	0	0	0	0	0	0	0	0	0	0	0	0	0	0	0	0	0	0	0	0	0	0	0	0	2.5772	0	0	0	0	0	0	0	0	0	0	0	0	0	0	0	0
Solyc05g054940	Nitrilase 1 like protein (AHRD V1 **** Q9LE50_ARATH)	0	0	0	0	0	0	0	0	0	0	0	0	0	0	0	0	0	0	0	0	0	0	0	0	0	0	0	0	0	0	0	2.5772	0	0	0	0	0	0	0	0	0	0	0	0	0	0	0	0
Solyc05g056250	Asparaginyl-tRNA synthetase (AHRD V1 **** SYN_PYRHO)	0	0	0	0	0	0	0	0	0	0	0	0	0	0	0	0	0	0	0	0	0	0	0	0	0	0	0	0	0	0	0	2.5772	0	0	0	0	0	0	0	0	0	0	0	0	0	0	0	0
Solyc06g063240	Os03g0169000 protein (Fragment) (AHRD V1 **-- Q0DUS7_ORYSJ)	0	0	0	0	0	0	0	0	0	0	0	0	0	0	0	0	0	0	0	0	0	0	0	0	0	0	0	0	0	0	0	2.5772	0	0	0	0	0	0	0	0	0	0	0	0	0	0	0	0
Solyc06g069020	Elongation factor 1 alpha (AHRD V1 ***- Q2F6A7_BOMMO)	0	0	0	0	0	0	0	0	0	0	0	0	0	0	0	0	0	0	0	0	0	0	0	0	0	0	0	0	0	0	0	2.5772	0	0	0	0	0	0	0	0	0	0	0	0	0	0	0	0
Solyc07g065510	Glycine-rich RNA binding protein (AHRD V1 *-*- B7SDF0_ORYSJ)	0	0	0	0	0	0	0	0	0	0	0	0	0	0	0	0	0	0	0	0	0	0	0	0	0	0	0	0	0	0	0	2.5772	0	0	0	0	0	0	0	0	0	0	0	0	0	0	0	0
Solyc08g061000	ATP-dependent RNA helicase (AHRD V1 ***- Q1HR75_AEDAE)	0	0	0	0	0	0	0	0	0	0	0	0	0	0	0	0	0	0	0	0	0	0	0	0	0	0	0	0	0	0	0	2.5772	0	0	0	0	0	0	0	0	0	0	0	0	0	0	0	0
Solyc08g065890	Epsin (AHRD V1 *-*- D3BQV6_POLPA)	0	0	0	0	0	0	0	0	0	0	0	0	0	0	0	0	0	0	0	0	0	0	0	0	0	0	0	0	0	0	0	2.5772	0	0	0	0	0	0	0	0	0	0	0	0	0	0	0	0
Solyc09g082730	Aldo/keto reductase family protein (AHRD V1 **** D7KWQ6_ARALY)	0	0	0	0	0	0	0	0	0	0	0	0	0	0	0	0	0	0	0	0	0	0	0	0	0	0	0	0	0	0	0	2.5772	0	0	0	0	0	0	0	0	0	0	0	0	0	0	0	0
Solyc10g007180	DAG protein (AHRD V3.3 *** A0A0K9PW98_ZOSMR)	0	0	0	0	0	0	0	0	0	0	0	0	0	0	0	0	0	0	0	0	0	0	0	0	0	0	0	0	0	0	0	2.5772	0	0	0	0	0	0	0	0	0	0	0	0	0	0	0	0
Solyc10g024410	Ribose-phosphate pyrophosphokinase (AHRD V1 ***- B9IB48_POPTR)	0	0	0	0	0	0	0	0	0	0	0	0	0	0	0	0	0	0	0	0	0	0	0	0	0	0	0	0	0	0	0	2.5772	0	0	0	0	0	0	0	0	0	0	0	0	0	0	0	0
Solyc10g077070	Histone-lysine N-methyltransferase (AHRD V1 *-** B6K768_SCHJY)	0	0	0	0	0	0	0	0	0	0	0	0	0	0	0	0	0	0	0	0	0	0	0	0	0	0	0	0	0	0	0	2.5772	0	0	0	0	0	0	0	0	0	0	0	0	0	0	0	0
Solyc10g078930	Activator of heat shock protein ATPase homolog 1 (AHRD V1 **	0	0	0	0	0	0	0	0	0	0	0	0	0	0	0	0	0	0	0	0	0	0	0	0	0	0	0	0	0	0	0	2.5772	0	0	0	0	0	0	0	0	0	0	0	0	0	0	0	0
Solyc11g071920	Serine/threonine-protein phosphatase (	0	0	0	0	0	0	0	0	0	0	0	0	0	0	0	0	0	0	0	0	0	0	0	0	0	0	0	0	0	0	0	2.5772	0	0	0	0	0	0	0	0	0	0	0	0	0	0	0	0
Solyc12g005770	Zinc finger CCCH domain-containing protein 13 (AHRD V1 ***- C3H13_ORYSJ)	0	0	0	0	0	0	0	0	0	0	0	0	0	0	0	0	0	0	0	0	0	0	0	0	0	0	0	0	0	0	0	2.5772	0	0	0	0	0	0	0	0	0	0	0	0	0	0	0	0
Solyc12g011160	Enoyl-CoA-hydratase (AHRD V1 ***- Q9SE41_AVIMR)	0	0	0	0	0	0	0	0	0	0	0	0	0	0	0	0	0	0	0	0	0	0	0	0	0	0	0	0	0	0	0	2.5772	0	0	0	0	0	0	0	0	0	0	0	0	0	0	0	0
Solyc12g044300	Acyl-CoA synthetase (AMP-forming)/AMP-acid ligase II (AHRD V1 **** C7MW	0	0	0	0	0	0	0	0	0	0	0	0	0	0	0	0	0	0	0	0	0	0	0	0	0	0	0	0	0	0	0	2.5772	0	0	0	0	0	0	0	0	0	0	0	0	0	0	0	0
Solyc02g084710	Thioredoxin h1 (AHRD V1 ***- A8HTK0_SOYBN)	0	0	0	0	0	0	0	0	0	0	0	0	0	0	0	0	0	0	0	0	0	0	0	0	2.5696	0	0	0	0	0	0	0	0	0	0	0	0	0	0	0	0	0	0	0	0	0	0	0
Solyc01g088510	Dynamin like protein (AHRD V1 ***- D3BTL7_POLPA); contains Interpro domain(s) IPR000375 Dynamin central region	0	0	0	0	0	0	0	0	0	0	0	0	0	0	0	0	0	0	0	0	0	0	0	0	0	0	0	0	0	0	0	0	0	0	0	0	0	0	0	0	0	0	0	0	0	0	0	0
Solyc01g096420	Predicted NADPH-dependent FMN reductase (AHRD V1 ***- Q0W0S0_UNCMA)	0	0	0	0	0	0	0	0	0	0	0	0	0	0	0	0	0	0	0	0	0	0	0	0	0	0	0	0	0	0	0	0	0	0	0	0	0	0	0	0	0	0	0	0	0	0	0	0
Solyc01g107750	Phosphatase and tensin-like A (AHRD V1 *--- C5IX04_APIME)	0	0	0	0	0	0	0	0	0	0	0	0	0	0	0	0	0	0	0	0	0	0	0	0	0	0	0	0	0	0	0	0	0	0	0	0	0	0	0	0	0	0	0	0	0	0	0	0
Solyc01g109620	NADH-quinone oxidoreductase subunit I (AHRD V1 **** D5BPB0_PUNMI)	0	0	0	0	0	0	0	0	0	0	0	0	0	0	0	0	0	0	0	0	0	0	0	0	0	0	0	0	0	0	0	0	0	0	0	0	0	0	0	0	0	0	0	0	0	0	0	0
Solyc02g062970	Xaa-Pro aminopeptidase 2 (AHRD V1 ***- Q93X45_SOLLC)	0	0	0	0	0	0	0	0	0	0	0	0	0	0	0	0	0	0	0	0	0	0	0	0	0	0	0	0	0	0	0	0	0	0	0	0	0	0	0	0	0	0	0	0	0	0	0	0
Solyc02g092440	Mitochondrial porin (Voltage-dependent anion channel) outer membrane protein (AHRD V1 **** C4R1Z2	0	0	0	0	0	0	0	0	0	0	0	0	0	0	0	0	0	0	0	0	0	0	0	0	0	0	0	0	0	0	0	0	0	0	0	0	0	0	0	0	0	0	0	0	0	0	0	0
Solyc03g071690	Non-symbiotic hemoglobin 2 (AHRD V1 **-- D7L8Z8_ARALY)	0	0	0	0	0	0	0	0	0	0	0	0	0	0	0	0	0	0	0	0	0	0	0	0	0	0	0	0	0	0	0	0	0	0	0	0	0	0	0	0	0	0	0	0	0	0	0	0
Solyc03g119200	Mandelate racemase/muconate lactonizing enzyme family protein (AHRD V1 **** A9GEI3_SOR	0	0	0	0	0	0	0	0	0	0	0	0	0	0	0	0	0	0	0	0	0	0	0	0	0	0	0	0	0	0	0	0	0	0	0	0	0	0	0	0	0	0	0	0	0	0	0	0
Solyc04g007120	UV excision repair protein RAD23 (AHRD V1 *--- B6JX15_SCHJY)	0	0	0	0	0	0	0	0	0	0	0	0	0	0	0	0	0	0	0	0	0	0	0	0	0	0	0	0	0	0	0	0	0	0	0	0	0	0	0	0	0	0	0	0	0	0	0	0
Solyc04g063280	Vacuolar protein sorting-associated protein 27 (AHRD V1 *--- B2W9Q9_PYRTR)	0	0	0	0	0	0	0	0	0	0	0	0	0	0	0	0	0	0	0	0	0	0	0	0	0	0	0	0	0	0	0	0	0	0	0	0	0	0	0	0	0	0	0	0	0	0	0	0
Solyc05g008830	Octicosapeptide/Phox/Bem1p domain-containing protein (AHRD V1 *--- D7L8F8_ARALY)	0	0	0	0	0	0	0	0	0	0	0	0	0	0	0	0	0	0	0	0	0	0	0	0	0	0	0	0	0	0	0	0	0	0	0	0	0	0	0	0	0	0	0	0	0	0	0	0
Solyc05g056400	Protein disulfide-isomerase (AHRD V3.3 *** K4C2W4_SOLLC)	0	0	0	0	0	0	0	0	0	0	0	0	0	0	0	0	0	0	0	0	0	0	0	0	0	0	0	0	0	0	0	0	0	0	0	0	0	0	0	0	0	0	0	0	0	0	0	0
Solyc07g049450	Thioredoxin/protein disulfide isomerase (AHRD V1 **-* D3TLX2_GLOMM)	0	0	0	0	0	0	0	0	0	0	0	0	0	0	0	0	0	0	0	0	0	0	0	0	0	0	0	0	0	0	0	0	0	0	0	0	0	0	0	0	0	0	0	0	0	0	0	0
Solyc08g077790	Peptidyl-prolyl cis-trans isomerase-like 3 (AHRD V1 *-*- PPIL3_CHICK)	0	0	0	0	0	0	0	0	0	0	0	0	0	0	0	0	0	0	0	0	0	0	0	0	0	0	0	0	0	0	0	0	0	0	0	0	0	0	0	0	0	0	0	0	0	0	0	0
Solyc08g081320	AP-1 complex subunit beta-1 (AHRD V1 ***- C5GH51_AJEDR)	0	0	0	0	0	0	0	0	0	0	0	0	0	0	0	0	0	0	0	0	0	0	0	0	0	0	0	0	0	0	0	0	0	0	0	0	0	0	0	0	0	0	0	0	0	0	0	0
Solyc11g033280	ATP-dependent RNA helicase FAL1 (AHRD V1 ***- A8NX16_COPC7)	0	0	0	0	0	0	0	0	0	0	0	0	0	0	0	0	0	0	0	0	0	0	0	0	0	0	0	0	0	0	0	0	0	0	0	0	0	0	0	0	0	0	0	0	0	0	0	0
Solyc12g094430	Glutathione S-transferase (AHRD V1 ***- C7F8A3_ARAHY)	0	0	0	0	0	0	0	0	0	0	0	0	0	0	0	0	0	0	0	0	0	0	0	0	0	0	0	0	0	0	0	0	0	0	0	0	0	0	0	0	0	0	0	0	0	0	0	0
Solyc04g014800	Inositol-1-monophosphatase [Source:UniProtKB/TrEMBL%3BAcc:A0A140TAT3]	0	0	0	0	0	0	0	0	0	0	0	0	0	0	0	0	0	0	0	0	0	0	0	0	1.2848	0	0	0	0	1.2747	0	0	0	0	0	0	0	0	0	0	0	0	0	0	0	0	0	0
Solyc02g065400	33 kDa thylakoid membrane protein	0	0	0	0	0	0	0	0	0	0	0	0	0	0	0	0	0	0	0	0	0	0	0	0	0	0	0	0	0	0	0	0	0	0	0	0	0	2.2983	0	0	0	0	0	0	0	0	0	0
Solyc02g080220	Pectinesterase (AHRD V1 ***- B9RXQ4_RICCO)	0	0	0	0	0	0	0	0	0	0	0	0	0	0	0	0	0	0	0	0	0	0	0	0	0	0	0	0	0	0	0	0	0	0	0	0	0	0	0	0	0	0	0	0	0	2.2428	0	0
Solyc03g096540	Wound/stress protein (AHRD V1 **-- Q672Q3_SOLLC)	0	0	0	0	0	0	0	0	0	0	0	0	0	0	0	0	0	0	0	0	0	0	0	0	0	0	0	0	0	0	0	0	0	0	0	0	0	0	0	0	0	0	0	0	0	2.2428	0	0
Solyc02g070360	40S ribosomal protein S4	0	0	0	0	0	0	0	0	0	0	0	0	0	0	0	0	0	0	0	0	0	0	0	0	0	0	0	0	0	0	0	0	0	0	0	0	0	0	0	0	0	0	0	0	0	0	2.2351	0
Solyc12g098940	Ubiquitin (AHRD V1 ***- D3PHG3_9MAXI)	0	0	0	0	0	0	0	0	0	0	0	0	0	0	0	0	0	0	0	0	0	0	0	0	0	0	0	0	0	0	0	0	0	0	0	0	0	0	0	0	0	0	0	0	0	0	2.2351	0
Solyc01g088040	Unknown Protein (AHRD V1)	0	0	2.1479	0	0	0	0	0	0	0	0	0	0	0	0	0	0	0	0	0	0	0	0	0	0	0	0	0	0	0	0	0	0	0	0	0	0	0	0	0	0	0	0	0	0	0	0	0
Solyc01g099760	26S protease regulatory subunit 6A homolog (AHRD V1 ***- PRS6A_SOLLC)	0	0	2.1479	0	0	0	0	0	0	0	0	0	0	0	0	0	0	0	0	0	0	0	0	0	0	0	0	0	0	0	0	0	0	0	0	0	0	0	0	0	0	0	0	0	0	0	0	0
Solyc01g109710	Universal stress protein (AHRD V1 **-- B6SNQ1_MAIZE)	0	0	2.1479	0	0	0	0	0	0	0	0	0	0	0	0	0	0	0	0	0	0	0	0	0	0	0	0	0	0	0	0	0	0	0	0	0	0	0	0	0	0	0	0	0	0	0	0	0
Solyc02g071150	Programmed cell death protein 5 (AHRD V3.3 *** W9RM62_9ROSA)	0	0	2.1479	0	0	0	0	0	0	0	0	0	0	0	0	0	0	0	0	0	0	0	0	0	0	0	0	0	0	0	0	0	0	0	0	0	0	0	0	0	0	0	0	0	0	0	0	0
Solyc02g079170	NADH dehydrogenase like protein (AHRD V1 **** O65414_ARATH)	0	0	2.1479	0	0	0	0	0	0	0	0	0	0	0	0	0	0	0	0	0	0	0	0	0	0	0	0	0	0	0	0	0	0	0	0	0	0	0	0	0	0	0	0	0	0	0	0	0
Solyc02g093680	Succinate dehydrogenase iron-sulfur protein (AHRD V1 **** C0NQC7_AJECG)	0	0	2.1479	0	0	0	0	0	0	0	0	0	0	0	0	0	0	0	0	0	0	0	0	0	0	0	0	0	0	0	0	0	0	0	0	0	0	0	0	0	0	0	0	0	0	0	0	0
Solyc04g009350	Histidinol-phosphate aminotransferase (AHRD V1 **** B6TRS1_MAIZE)	0	0	2.1479	0	0	0	0	0	0	0	0	0	0	0	0	0	0	0	0	0	0	0	0	0	0	0	0	0	0	0	0	0	0	0	0	0	0	0	0	0	0	0	0	0	0	0	0	0
Solyc05g055760	Isopentenyl-diphosphate delta-isomerase (AHRD V1 **** Q84RZ8_9GENT)	0	0	2.1479	0	0	0	0	0	0	0	0	0	0	0	0	0	0	0	0	0	0	0	0	0	0	0	0	0	0	0	0	0	0	0	0	0	0	0	0	0	0	0	0	0	0	0	0	0
Solyc07g049660	Acetyl coenzyme A cis-3-hexen-1-ol acetyl transferase (AHRD V1 **-* Q9SRQ2_ARATH)	0	0	2.1479	0	0	0	0	0	0	0	0	0	0	0	0	0	0	0	0	0	0	0	0	0	0	0	0	0	0	0	0	0	0	0	0	0	0	0	0	0	0	0	0	0	0	0	0	0
Solyc08g076990	Acetylornithine deacetylase (AHRD V1 ***- B6TIJ2_MAIZE)	0	0	2.1479	0	0	0	0	0	0	0	0	0	0	0	0	0	0	0	0	0	0	0	0	0	0	0	0	0	0	0	0	0	0	0	0	0	0	0	0	0	0	0	0	0	0	0	0	0
Solyc08g082700	26S proteasome non-ATPase regulatory subunit 8 (AHRD V1 ***- B4FCY9_MAIZE)	0	0	2.1479	0	0	0	0	0	0	0	0	0	0	0	0	0	0	0	0	0	0	0	0	0	0	0	0	0	0	0	0	0	0	0	0	0	0	0	0	0	0	0	0	0	0	0	0	0
Solyc09g010460	Eukaryotic translation initiation factor 3 subunit A (AHRD V1 ***- Q24JU4_HUMAN)	0	0	2.1479	0	0	0	0	0	0	0	0	0	0	0	0	0	0	0	0	0	0	0	0	0	0	0	0	0	0	0	0	0	0	0	0	0	0	0	0	0	0	0	0	0	0	0	0	0
Solyc09g031780	Tic110 family transporter chloroplast inner envelope protein Tic110 (AHRD V1 **-- A4S0R7_OSTLU)	0	0	2.1479	0	0	0	0	0	0	0	0	0	0	0	0	0	0	0	0	0	0	0	0	0	0	0	0	0	0	0	0	0	0	0	0	0	0	0	0	0	0	0	0	0	0	0	0	0
Solyc12g095760	Diphosphate--fructose-6-phosphate 1-phosphotransferase (AHRD	0	0	2.1479	0	0	0	0	0	0	0	0	0	0	0	0	0	0	0	0	0	0	0	0	0	0	0	0	0	0	0	0	0	0	0	0	0	0	0	0	0	0	0	0	0	0	0	0	0
Solyc12g095880	Phosphofructokinase family protein (AHRD V1 ***- D7MLU4_ARAL	0	0	2.1479	0	0	0	0	0	0	0	0	0	0	0	0	0	0	0	0	0	0	0	0	0	0	0	0	0	0	0	0	0	0	0	0	0	0	0	0	0	0	0	0	0	0	0	0	0
Solyc06g083190	Peptidyl-prolyl cis-trans isomerase (AHRD V1 ***- Q86M29_BRUMA)	0	0	0	2.1343	0	0	0	0	0	0	0	0	0	0	0	0	0	0	0	0	0	0	0	0	0	0	0	0	0	0	0	0	0	0	0	0	0	0	0	0	0	0	0	0	0	0	0	0
Solyc01g067850	Peroxidase (AHRD V1 **** Q07446_SOLLC); contains Interpro domain(s) IPR002016 Haem peroxidase, plant/fungal/bacterial	0	0	0	0	0	0	0	0	0	0	0	1.9286	0	0	0	0	0	0	0	0	0	0	0	0	0	0	0	0	0	0	0	0	0	0	0	0	0	0	0	0	0	0	0	0	0	0	0	0
Solyc06g009400	Nitrogen regulatory protein P-II (AHRD V1 *-*- Q8DLA5_THEEB)	0	0	0	0	0	0	0	0	0	0	0	1.9286	0	0	0	0	0	0	0	0	0	0	0	0	0	0	0	0	0	0	0	0	0	0	0	0	0	0	0	0	0	0	0	0	0	0	0	0
Solyc09g010930	NAD-dependent epimerase/dehydratase (AHRD V1 **-- B6T962_MAIZE)	0	0	0	0	0	0	0	0	0	0	0	0	0	0	0	0	0	0	0	0	0	0	0	0	1.9272	0	0	0	0	0	0	0	0	0	0	0	0	0	0	0	0	0	0	0	0	0	0	0
Solyc09g056360	Cytochrome b561 and DOMON domain-containing protein	0	0	0	0	0	0	0	0	0	0	0	0	0	0	0	0	0	0	0	0	0	0	0	0	0	0	0	0	0	1.9121	0	0	0	0	0	0	0	0	0	0	0	0	0	0	0	0	0	0
Solyc01g099770	Translationally-controlled tumor protein homolog (AHRD V1 ***- B5XDL0_SALSA)	0	0	0	0	0	1.8387	0	0	0	0	0	0	0	0	0	0	0	0	0	0	0	0	0	0	0	0	0	0	0	0	0	0	0	0	0	0	0	0	0	0	0	0	0	0	0	0	0	0
Solyc04g082200	Dehydrin (AHRD V1 *-*- Q1A4H3_COFCA)	0	0	0	0	0	1.8387	0	0	0	0	0	0	0	0	0	0	0	0	0	0	0	0	0	0	0	0	0	0	0	0	0	0	0	0	0	0	0	0	0	0	0	0	0	0	0	0	0	0
Solyc05g056390	Chaperonin	0	0	0	0	0	1.8387	0	0	0	0	0	0	0	0	0	0	0	0	0	0	0	0	0	0	0	0	0	0	0	0	0	0	0	0	0	0	0	0	0	0	0	0	0	0	0	0	0	0
Solyc08g062660	Ran GTPase binding protein (AHRD V1 **** C4R913_PICPG)	0	0	0	0	0	1.8387	0	0	0	0	0	0	0	0	0	0	0	0	0	0	0	0	0	0	0	0	0	0	0	0	0	0	0	0	0	0	0	0	0	0	0	0	0	0	0	0	0	0
Solyc09g098540	Glyco_hydro_19_cat domain-containing protein	0	0	0	0	0	1.8387	0	0	0	0	0	0	0	0	0	0	0	0	0	0	0	0	0	0	0	0	0	0	0	0	0	0	0	0	0	0	0	0	0	0	0	0	0	0	0	0	0	0
Solyc07g061800	Heme-binding protein 2-like	0	0	0	0	0	0	0	0	0	0	0	0	0	0	0	0	0	0	0	0	1.7869	0	0	0	0	0	0	0	0	0	0	0	0	0	0	0	0	0	0	0	0	0	0	0	0	0	0	0
Solyc10g074980	Vacuolar sorting receptor (AHRD V1 **** Q93X09_VIGMU)	0	0	0	0	0	0	0	0	0	0	0	0	0	0	0	0	0	0	0	0	1.7869	0	0	0	0	0	0	0	0	0	0	0	0	0	0	0	0	0	0	0	0	0	0	0	0	0	0	0
Solyc06g051960	Pectinesterase [Source:UniProtKB/TrEMBL%3BAcc:K4C5Y2]	0	0	0	0	0	0	0	0	0	0	1.62	0	0	0	0	0	0	0	0	0	0	0	0	0	0	0	0	0	0	0	0	0	0	0	0	0	0	0	0	0	0	0	0	0	0	0	0	0
Solyc02g080290	Beta-glucosidase 18	0	0	0	0	0	0	0	0	0	0	0	0	0	0	0	0	0	0	0	0	0	0	0	0	0	0	0	1.5588	0	0	0	0	0	0	0	0	0	0	0	0	0	0	0	0	0	0	0	0
Solyc07g063820	Serine/threonine-protein kinase receptor (AHRD V1 **** B6U2B7_MAIZE); contains Interpro domain(s) IPR002290 Serine/threonine protein kinase	0	0	0	0	0	0	0	0	0	0	0	0	0	0	0	0	0	0	0	0	0	0	0	0	0	0	0	1.5588	0	0	0	0	0	0	0	0	0	0	0	0	0	0	0	0	0	0	0	0
Solyc10g044740	Peptidase A1 domain-containing protein	0	0	0	0	0	0	0	0	0	0	0	0	0	0	0	0	0	0	0	0	0	0	0	0	0	0	0	1.5588	0	0	0	0	0	0	0	0	0	0	0	0	0	0	0	0	0	0	0	0
Solyc11g012410	Inositol monophosphatase 3 (AHRD V1 ***- B6TEX0_MAIZE)	0	0	0	0	0	0	0	0	0	0	0	0	0	0	0	0	0	0	0	0	0	0	0	0	0	0	0	1.5588	0	0	0	0	0	0	0	0	0	0	0	0	0	0	0	0	0	0	0	0
Solyc01g067740	Superoxide dismutase (AHRD V1 **** B1Q475_CAPCH)	0	0	0	0	0	0	0	0	0	0	0	0	0	0	0	0	0	0	0	0	0	0	0	0	0	0	0	0	0	0	0	0	0	0	0	0	0	0	0	0	0	0	0	0	0	1.4952	0	0
Solyc06g007620	POT family domain containing protein expressed (AHRD V1 ***- D8L9H8_WHEAT)	0	0	0	0	0	0	0	0	0	0	0	0	0	0	0	0	0	0	0	0	0	0	0	0	0	0	0	0	0	0	0	0	0	0	0	0	0	0	0	0	0	0	0	0	0	1.4952	0	0
Solyc02g086700	Glucan endo-1,3-beta-glucosidase	0	0	0	0	0	0	0	0	0	0	0	0	0	0	0	0	0	0	0	0	0	0	0	0	0	0	0	0	0	0	0	0	0	0	0	0	0	0	0	0	0	0	1.4774	0	0	0	0	0
Solyc01g102910	Germin-like protein 4 (AHRD V1 ***- A8QK90_VITVI)	0	0	0	0	0	0	0	0	0	0	0	0	0	0	0	0	0	0	0	0	0	0	0	0	0	0	0	0	1.4334	0	0	0	0	0	0	0	0	0	0	0	0	0	0	0	0	0	0	0
Solyc04g009630	Alpha-glucosidase 1 (AHRD V1 **** O22444_ARATH)	0	0	0	0	0	0	0	0	0	0	0	0	0	0	0	0	0	0	0	0	0	0	0	0	0	0	0	0	1.4334	0	0	0	0	0	0	0	0	0	0	0	0	0	0	0	0	0	0	0
Solyc09g015830	Receptor-like protein kinase FERONIA	0	0	0	0	0	0	0	0	0	0	0	0	0	0	0	0	0	0	0	0	0	0	0	0	0	0	0	0	1.4334	0	0	0	0	0	0	0	0	0	0	0	0	0	0	0	0	0	0	0
Solyc05g018410	Enoyl-CoA hydratase (AHRD V1 **** A3WX21_9BRAD)	0	0	0	0	0	0	0	0	0	0	0	0	0	0	0	0	0	0	0	0	0	0	0	0	0	0	1.3254	0	0	0	0	0	0	0	0	0	0	0	0	0	0	0	0	0	0	0	0	0
Solyc10g050110	LRR receptor-like serine/threonine-protein kinase, RLP	0	0	0	0	0	0	0	0	0	0	0	0	1.324	0	0	0	0	0	0	0	0	0	0	0	0	0	0	0	0	0	0	0	0	0	0	0	0	0	0	0	0	0	0	0	0	0	0	0
Solyc01g104860	Peroxidase 43 [Source:Projected from Arabidopsis thaliana (AT4G25980) UniProtKB/Swiss-Prot%3BAcc:Q9SZH2]	0	0	0	0	0	0	0	0	0	0	0	0	0	0	0	0	0	0	0	0	0	0	0	0	1.2848	0	0	0	0	0	0	0	0	0	0	0	0	0	0	0	0	0	0	0	0	0	0	0
Solyc01g109540	Coatomer subunit gamma (AHRD V1 ***- B6SV32_MAIZE)	0	0	0	0	0	0	0	0	0	0	0	0	0	0	0	0	0	0	0	0	0	0	0	0	1.2848	0	0	0	0	0	0	0	0	0	0	0	0	0	0	0	0	0	0	0	0	0	0	0
Solyc05g005710	Spermidine synthase (AHRD V1 **** Q93X16_SOLTU)	0	0	0	0	0	0	0	0	0	0	0	0	0	0	0	0	0	0	0	0	0	0	0	0	1.2848	0	0	0	0	0	0	0	0	0	0	0	0	0	0	0	0	0	0	0	0	0	0	0
Solyc02g081270	NAC domain-containing protein 86 isoform X1	0	0	0	0	0	0	0	0	0	0	0	0	0	0	0	0	0	0	0	0	0	0	0	0	0	0	0	0	0	1.2747	0	0	0	0	0	0	0	0	0	0	0	0	0	0	0	0	0	0
Solyc11g011880	RLK, Receptor like protein, putative resistance protein with an antifungal	0	0	0	0	0	0	0	0	0	0	0	0	0	0	0	0	0	0	0	0	0	0	0	0	0	0	0	0	0	1.2747	0	0	0	0	0	0	0	0	0	0	0	0	0	0	0	0	0	0
AAK14705	[Contaminant] ATP synthase subunit beta, chloroplastic	0	0	0	0	0	0	0	0	0	0	0	0	0	0	0	0	0	0	0	0	0	0	0	0	0	0	0	0	0	0	0	0	0	0	0	0	0	2.2983	0	0	0	0	0	0	0	0	0	0
ALBU_BOVIN	[Contaminant] ALBU_BOVIN	3.1317	0	0	0	3.0826	1.8387	0	0	0	1.7579	0	0	0	0	0	0	0	0	2.7502	0	0	0	0	0	0	0	0	0	0	0	0	0	0	0	0	0	0	0	0	0	0	0	0	0	0	0	0	0
ALBU_HUMAN	[Contaminant] Albumin	0	0	0	0	0	0	0	0	0	0	0	4.8215	0	0	0	0	0	0	0	0	0	0	0	0	0	0	0	0	0	0	0	0	0	0	0	0	0	0	0	0	0	0	0	0	0	0	0	2.1015
AOX12984	[Contaminant] ATPase subunit 1 (mitochondrion) [Cocos nucifera]	9.3951	10.83	23.627	0	0	0	0	0	0	0	0	0	0	0	0	0	0	0	0	0	0	0	0	2.1591	0	0	0	0	0	0	23.544	23.195	14.96	0	0	0	0	0	0	0	0	0	0	0	0	1.4952	2.2351	0
CAS2_BOVIN	[Contaminant] CAS2_BOVIN	0	0	0	0	0	0	0	0	0	0	0	0	0	0	0	0	0	0	0	0	0	0	0	0	0	0	0	0	0	0	2.6159	0	0	0	0	0	0	0	0	0	0	0	0	0	0	0	0	0
CASB_BOVIN	[Contaminant] CASB_BOVIN	0	0	0	0	0	0	0	0	0	0	0	0	0	0	0	0	0	0	0	0	0	0	0	0	0	0	0	0	0	0	2.6159	0	0	0	0	0	0	0	0	0	0	0	0	0	0	0	0	0
K1C10_HUMAN	[Contaminant] K1C10_HUMAN	0	0	4.2958	8.5372	10.275	9.1933	3.6101	3.6101	4.863	7.9106	2.43	13.5	5.2961	3.0644	29.06	1.5358	2.8341	7.5962	35.753	14.6	7.1475	1.7711	1.7711	19.432	17.987	13.739	3.3134	3.1177	5.7338	12.747	5.2319	10.309	0	15.694	16.298	16.298	9.3168	8.0441	0	15.25	9.5269	7.0768	8.1257	6.213	1.6301	4.4857	11.176	11.558
K1C15_SHEEP	[Contaminant] K1C15_SHEEP	0	0	0	0	0	0	2.4068	2.4068	0	0	0	0	0	0	6.8376	0	0	0	12.376	0	0	0	0	4.3182	3.212	2.1693	1.3254	1.5588	1.4334	3.1868	0	2.5772	0	0	0	0	0	2.2983	0	0	0	1.2867	0	0	0	0	0	3.1523
K1C9_HUMAN	[Contaminant] Keratin, type I cytoskeletal 9	3.1317	10.83	6.4437	6.4029	6.1652	8.274	0	0	3.6472	6.1527	4.86	3.8572	4.6341	3.0644	44.444	0	8.5023	24.688	6.8755	8.7599	9.8279	3.5421	3.5421	28.068	30.835	30.37	4.6388	3.8971	5.7338	5.0989	5.2319	12.886	14.96	8.7188	8.8896	8.8896	6.9876	6.895	2.2061	18.3	7.7947	43.104	5.9096	7.7663	4.0754	3.7381	10.058	5.2538
K1H1_HUMAN	[Contaminant] Keratin, type I cuticular Ha1	0	0	0	0	0	0	0	0	0	0	0	0	0	0	0	0	0	0	0	0	0	0	0	0	0	0	0	0	0	0	0	0	0	0	0	0	0	0	0	0	0	0	0	0	0	2.2428	0	0
K1H6_HUMAN	[Contaminant] Keratin, type I cuticular Ha6	0	0	0	0	0	0	0	0	0	0	0	0	0	1.5322	3.4188	0	0	0	0	0	0	0	0	0	0	0	0	0	0	0	0	0	0	0	0	0	0	0	0	0	0	0	0	0	0	1.4952	0	0
K22E_HUMAN	[Contaminant] Keratin, type II cytoskeletal 2 epidermal	3.1317	8.1225	6.4437	7.47	11.303	12.871	3.6101	3.6101	3.6472	6.1527	0	11.572	4.6341	3.0644	22.222	1.5358	2.8341	13.293	27.502	5.84	9.8279	0	0	17.273	14.133	11.57	2.6507	3.1177	3.5836	16.571	0	7.7316	18.7	8.7188	22.224	22.224	8.1522	12.641	1.4707	12.2	8.6608	13.51	5.9096	4.6598	1.6301	2.2428	4.4703	2.1015
K2C1_HUMAN	[Contaminant] Keratin, type II cytoskeletal 1	12.527	18.952	17.183	9.6043	11.303	15.629	3.6101	3.6101	4.863	11.426	5.67	16.393	9.2682	7.6611	58.12	1.5358	10.392	30.385	33.003	17.52	12.508	4.4277	4.4277	45.341	41.756	46.278	5.9642	3.8971	9.3174	10.198	15.696	20.618	18.7	15.694	20.743	20.743	16.304	18.387	2.2061	42.701	15.589	48.251	11.081	13.203	4.8904	4.4857	22.351	11.558
K2M2_SHEEP	[Contaminant] Keratin, type II microfibrillar, component 7C	0	0	0	0	0	0	0	0	0	0	0	0	0	5.3628	5.1282	0	0	0	0	0	0	0	0	0	0	0	0	0	0	0	0	0	0	0	0	0	0	0	0	0	0	1.93	0	0	0	8.2238	0	0
K2M3_SHEEP	[Contaminant] Keratin, type II microfibrillar, component 5	0	0	0	0	0	0	0	0	0	0	0	0	0	3.8305	5.1282	0	0	0	0	0	0	0	0	0	0	0	0	0	0	0	0	0	0	0	0	0	0	0	0	0	0	0	0	0	0	0	0	0
KRHB5_HUMAN	[Contaminant] Keratin, type II cuticular Hb5	0	0	0	0	0	0	0	0	0	0	0	0	0	3.8305	0	0	0	0	0	0	0	0	0	0	0	0	0	0	0	0	0	0	0	0	0	0	0	0	0	0	0	0	0	0	0	0	0	0
TRYP_PIG	[Contaminant] Trypsin	56.37	43.32	25.775	4.2686	8.2202	4.5966	4.8135	4.8135	3.6472	5.2737	4.86	6.7502	5.2961	6.1289	6.8376	5.3754	7.5576	15.192	9.6258	5.84	5.3607	3.5421	3.5421	6.4773	4.4968	5.7848	3.9761	5.4559	6.4505	5.7362	34.007	36.081	52.361	6.9751	13.334	13.334	6.9876	8.0441	3.6768	6.1001	11.259	7.0768	8.8644	10.096	5.7055	3.7381	6.7054	4.2031
[truncated: 9 more columns]

## Sheet: Fig S5
Experiment	ID	Plant Number	Treatment	Date	Week	Flowers	Fruit	Height (in)	Length (in)
1	3	3	Mock	2022-11-01	1	NA	NA	9.5	NA
1	7	7	Mock	2022-11-01	1	NA	NA	9	NA
1	14	14	Mock	2022-11-01	1	NA	NA	9	NA
1	20	20	Mock	2022-11-01	1	NA	NA	9.5	NA
1	26	26	Mock	2022-11-01	1	NA	NA	9	NA
1	29	29	Mock	2022-11-01	1	NA	NA	9	NA
1	32	32	Mock	2022-11-01	1	NA	NA	8.5	NA
1	21 AI	21	Symbiont	2022-11-01	1	NA	NA	9.5	NA
1	22 AI	22	Symbiont	2022-11-01	1	NA	NA	10	NA
1	23 AI	23	Symbiont	2022-11-01	1	NA	NA	8	NA
1	24 AI	24	Symbiont	2022-11-01	1	NA	NA	9	NA
1	25 AI	25	Symbiont	2022-11-01	1	NA	NA	7	NA
1	3	3	Mock	2022-11-08	2	NA	NA	14.4	NA
1	7	7	Mock	2022-11-08	2	NA	NA	12	NA
1	14	14	Mock	2022-11-08	2	NA	NA	12	NA
1	20	20	Mock	2022-11-08	2	NA	NA	12	NA
1	26	26	Mock	2022-11-08	2	NA	NA	12	NA
1	29	29	Mock	2022-11-08	2	NA	NA	12	NA
1	32	32	Mock	2022-11-08	2	NA	NA	12	NA
1	21 AI	21	Symbiont	2022-11-08	2	NA	NA	11	NA
1	22 AI	22	Symbiont	2022-11-08	2	NA	NA	12	NA
1	23 AI	23	Symbiont	2022-11-08	2	NA	NA	11	NA
1	24 AI	24	Symbiont	2022-11-08	2	NA	NA	13	NA
1	25 AI	25	Symbiont	2022-11-08	2	NA	NA	9	NA
1	3	3	Mock	2022-11-15	3	0	NA	17	NA
1	7	7	Mock	2022-11-15	3	0	NA	15.5	NA
1	14	14	Mock	2022-11-15	3	0	NA	14	NA
1	20	20	Mock	2022-11-15	3	0	NA	14	NA
1	26	26	Mock	2022-11-15	3	0	NA	14	NA
1	29	29	Mock	2022-11-15	3	0	NA	15	NA
1	32	32	Mock	2022-11-15	3	0	NA	14.5	NA
1	21 AI	21	Symbiont	2022-11-15	3	0	NA	12.5	NA
1	22 AI	22	Symbiont	2022-11-15	3	0	NA	14	NA
1	23 AI	23	Symbiont	2022-11-15	3	0	NA	14.5	NA
1	24 AI	24	Symbiont	2022-11-15	3	0	NA	13.5	NA
1	25 AI	25	Symbiont	2022-11-15	3	0	NA	9	NA
1	3	3	Mock	2022-11-22	4	3	NA	18.5	10.5
1	7	7	Mock	2022-11-22	4	1	NA	16.5	14
1	14	14	Mock	2022-11-22	4	1	NA	15	13.5
1	20	20	Mock	2022-11-22	4	2	NA	16.5	13
1	26	26	Mock	2022-11-22	4	2	NA	15	11
1	29	29	Mock	2022-11-22	4	2	NA	16	12
1	32	32	Mock	2022-11-22	4	2	NA	15	13.5
1	21 AI	21	Symbiont	2022-11-22	4	4	NA	13	12
1	22 AI	22	Symbiont	2022-11-22	4	6	NA	15.5	14
1	23 AI	23	Symbiont	2022-11-22	4	4	NA	17	13
1	24 AI	24	Symbiont	2022-11-22	4	3	NA	15	13
1	25 AI	25	Symbiont	2022-11-22	4	0	NA	11	8.5
1	3	3	Mock	2022-11-29	5	1	2	21	20
1	7	7	Mock	2022-11-29	5	1	0	20	16
1	14	14	Mock	2022-11-29	5	2	0	19	18
1	20	20	Mock	2022-11-29	5	6	0	19	15
1	26	26	Mock	2022-11-29	5	1	2	19	14
1	29	29	Mock	2022-11-29	5	4	1	19	15
1	32	32	Mock	2022-11-29	5	2	2	16.5	15
1	21 AI	21	Symbiont	2022-11-29	5	4	6	13	15
1	22 AI	22	Symbiont	2022-11-29	5	9	1	16	15
1	23 AI	23	Symbiont	2022-11-29	5	5	6	17	16.5
1	24 AI	24	Symbiont	2022-11-29	5	8	2	15.5	14
1	25 AI	25	Symbiont	2022-11-29	5	0	0	11	9
1	3	3	Mock	2022-12-06	6	0	3	21	20
1	7	7	Mock	2022-12-06	6	1	0	18.5	19
1	14	14	Mock	2022-12-06	6	4	0	19	18
1	20	20	Mock	2022-12-06	6	5	0	20.5	16
1	26	26	Mock	2022-12-06	6	2	2	23.5	18
1	29	29	Mock	2022-12-06	6	3	2	20	16
1	32	32	Mock	2022-12-06	6	4	2	17.5	16
1	21 AI	21	Symbiont	2022-12-06	6	1	6	15	16.5
1	22 AI	22	Symbiont	2022-12-06	6	9	2	19	16
1	23 AI	23	Symbiont	2022-12-06	6	2	6	17.5	17
1	24 AI	24	Symbiont	2022-12-06	6	6	3	18	16
1	25 AI	25	Symbiont	2022-12-06	6	0	0	11	10
2	4	4	Mock	2022-12-06	1	0	0	NA	NA
2	9	9	Mock	2022-12-06	1	0	0	NA	NA
2	18	18	Mock	2022-12-06	1	0	0	NA	NA
2	25	25	Mock	2022-12-06	1	0	0	NA	NA
2	35	35	Mock	2022-12-06	1	0	0	NA	NA
2	36	36	Mock	2022-12-06	1	0	0	NA	NA
2	29 a1	29	Symbiont	2022-12-06	1	0	0	NA	NA
2	30 a1	30	Symbiont	2022-12-06	1	0	0	NA	NA
2	31 a1	31	Symbiont	2022-12-06	1	0	0	NA	NA
2	32 a1	32	Symbiont	2022-12-06	1	0	0	NA	NA
2	33 a1	33	Symbiont	2022-12-06	1	0	0	NA	NA
2	34 a1	34	Symbiont	2022-12-06	1	0	0	NA	NA
2	4	4	Mock	2022-12-13	2	0	0	NA	NA
2	9	9	Mock	2022-12-13	2	0	0	NA	NA
2	18	18	Mock	2022-12-13	2	0	0	NA	NA
2	25	25	Mock	2022-12-13	2	0	0	NA	NA
2	35	35	Mock	2022-12-13	2	0	0	NA	NA
2	36	36	Mock	2022-12-13	2	5	0	NA	NA
2	29 a1	29	Symbiont	2022-12-13	2	0	0	NA	NA
2	30 a1	30	Symbiont	2022-12-13	2	0	0	NA	NA
2	31 a1	31	Symbiont	2022-12-13	2	0	0	NA	NA
2	32 a1	32	Symbiont	2022-12-13	2	2	0	NA	NA
2	33 a1	33	Symbiont	2022-12-13	2	3	0	NA	NA
2	34 a1	34	Symbiont	2022-12-13	2	0	0	NA	NA
2	4	4	Mock	2022-12-20	3	3	0	NA	NA
2	9	9	Mock	2022-12-20	3	11	0	NA	NA
2	18	18	Mock	2022-12-20	3	6	0	NA	NA
2	25	25	Mock	2022-12-20	3	9	0	NA	NA
2	35	35	Mock	2022-12-20	3	1	0	NA	NA
2	36	36	Mock	2022-12-20	3	8	1	NA	NA
2	29 a1	29	Symbiont	2022-12-20	3	6	0	NA	NA
2	30 a1	30	Symbiont	2022-12-20	3	5	0	NA	NA
2	31 a1	31	Symbiont	2022-12-20	3	8	0	NA	NA
2	32 a1	32	Symbiont	2022-12-20	3	13	0	NA	NA
2	33 a1	33	Symbiont	2022-12-20	3	14	0	NA	NA
2	34 a1	34	Symbiont	2022-12-20	3	6	0	NA	NA
2	4	4	Mock	2022-12-27	4	7	0	NA	NA
2	9	9	Mock	2022-12-27	4	19	0	NA	NA
2	18	18	Mock	2022-12-27	4	16	0	NA	NA
2	25	25	Mock	2022-12-27	4	18	0	NA	NA
2	35	35	Mock	2022-12-27	4	11	0	NA	NA
2	36	36	Mock	2022-12-27	4	14	2	NA	NA
2	29 a1	29	Symbiont	2022-12-27	4	15	0	NA	NA
2	30 a1	30	Symbiont	2022-12-27	4	10	0	NA	NA
2	31 a1	31	Symbiont	2022-12-27	4	26	1	NA	NA
2	32 a1	32	Symbiont	2022-12-27	4	23	0	NA	NA
2	33 a1	33	Symbiont	2022-12-27	4	16	2	NA	NA
2	34 a1	34	Symbiont	2022-12-27	4	10	1	NA	NA
2	4	4	Mock	2022-01-03	5	19	2	NA	NA
2	9	9	Mock	2022-01-03	5	11	7	NA	NA
2	18	18	Mock	2022-01-03	5	23	6	NA	NA
2	25	25	Mock	2022-01-03	5	11	10	NA	NA
2	35	35	Mock	2022-01-03	5	21	7	NA	NA
2	36	36	Mock	2022-01-03	5	2	4	NA	NA
2	29 a1	29	Symbiont	2022-01-03	5	19	6	NA	NA
2	30 a1	30	Symbiont	2022-01-03	5	5	8	NA	NA
2	31 a1	31	Symbiont	2022-01-03	5	24	7	NA	NA
2	32 a1	32	Symbiont	2022-01-03	5	29	10	NA	NA
2	33 a1	33	Symbiont	2022-01-03	5	3	11	NA	NA
2	34 a1	34	Symbiont	2022-01-03	5	28	7	NA	NA
3	6	6	Mock	2022-02-21	1	0	0	7	8.5
3	11	11	Mock	2022-02-21	1	0	0	7	5.6
3	16	16	Mock	2022-02-21	1	0	0	6.5	7
3	24	24	Mock	2022-02-21	1	0	0	8	6.6
3	25	25	Mock	2022-02-21	1	0	0	6	4
3	29	29	Mock	2022-02-21	1	0	0	8	7.5
3	9 B1	9	Symbiont	2022-02-21	1	0	0	8	7.5
3	23 B1	23	Symbiont	2022-02-21	1	0	0	6	5.5
3	28 B1	28	Symbiont	2022-02-21	1	0	0	6	4.5
3	30 B1	30	Symbiont	2022-02-21	1	0	0	6	5.5
3	32 B1	32	Symbiont	2022-02-21	1	0	0	8	5.5
3	37 B1	37	Symbiont	2022-02-21	1	0	0	6.5	5
3	38 B1	38	Symbiont	2022-02-21	1	0	0	8	8
3	39 B1	39	Symbiont	2022-02-21	1	0	0	8	6.5
3	6	6	Mock	2022-02-28	2	0	0	13.5	17
3	11	11	Mock	2022-02-28	2	0	0	14	19
3	16	16	Mock	2022-02-28	2	0	0	14	16
3	24	24	Mock	2022-02-28	2	0	0	13.5	15
3	25	25	Mock	2022-02-28	2	0	0	12	16
3	29	29	Mock	2022-02-28	2	0	0	15	16.5
3	9 B1	9	Symbiont	2022-02-28	2	0	0	14.5	16
3	23 B1	23	Symbiont	2022-02-28	2	0	0	14	14
3	28 B1	28	Symbiont	2022-02-28	2	0	0	11.5	15
3	30 B1	30	Symbiont	2022-02-28	2	0	0	12.5	15
3	32 B1	32	Symbiont	2022-02-28	2	0	0	14.5	17
3	37 B1	37	Symbiont	2022-02-28	2	0	0	12	12
3	38 B1	38	Symbiont	2022-02-28	2	0	0	13	13
3	39 B1	39	Symbiont	2022-02-28	2	0	0	13.5	15.5
3	6	6	Mock	2022-03-07	3	5	0	17.5	19.5
3	11	11	Mock	2022-03-07	3	1	0	17	19
3	16	16	Mock	2022-03-07	3	5	0	17	21
3	24	24	Mock	2022-03-07	3	0	0	15.5	17
3	25	25	Mock	2022-03-07	3	1	0	14	16.5
3	29	29	Mock	2022-03-07	3	3	0	15	19
3	9 B1	9	Symbiont	2022-03-07	3	4	0	18	19.5
3	23 B1	23	Symbiont	2022-03-07	3	6	0	16	18
3	28 B1	28	Symbiont	2022-03-07	3	1	0	15	20.5
3	30 B1	30	Symbiont	2022-03-07	3	1	0	14.5	18.5
3	32 B1	32	Symbiont	2022-03-07	3	3	0	17	21.5
3	37 B1	37	Symbiont	2022-03-07	3	1	0	16	19.5
3	38 B1	38	Symbiont	2022-03-07	3	4	0	16.5	22
3	39 B1	39	Symbiont	2022-03-07	3	4	0	14.5	20
3	6	6	Mock	2022-03-14	4	8	2	19	20
3	11	11	Mock	2022-03-14	4	7	0	18	21.5
3	16	16	Mock	2022-03-14	4	9	1	21	22
3	24	24	Mock	2022-03-14	4	11	0	19	17.5
3	25	25	Mock	2022-03-14	4	2	0	17.5	20
3	29	29	Mock	2022-03-14	4	13	0	17	19.5
3	9 B1	9	Symbiont	2022-03-14	4	12	1	19	20
3	23 B1	23	Symbiont	2022-03-14	4	6	1	22	19
3	28 B1	28	Symbiont	2022-03-14	4	11	0	18.5	22
3	30 B1	30	Symbiont	2022-03-14	4	7	0	16	20
3	32 B1	32	Symbiont	2022-03-14	4	14	1	20.5	23
3	37 B1	37	Symbiont	2022-03-14	4	16	0	20	20
3	38 B1	38	Symbiont	2022-03-14	4	19	0	19	23
3	39 B1	39	Symbiont	2022-03-14	4	6	2	18	21
3	6	6	Mock	2022-03-21	5	15	7	NA	NA
3	11	11	Mock	2022-03-21	5	18	3	NA	NA
3	16	16	Mock	2022-03-21	5	33	1	NA	NA
3	24	24	Mock	2022-03-21	5	39	0	NA	NA
3	25	25	Mock	2022-03-21	5	38	0	NA	NA
3	29	29	Mock	2022-03-21	5	29	1	NA	NA
3	9 B1	9	Symbiont	2022-03-21	5	5	4	NA	NA
3	23 B1	23	Symbiont	2022-03-21	5	30	1	NA	NA
3	28 B1	28	Symbiont	2022-03-21	5	16	0	NA	NA
3	30 B1	30	Symbiont	2022-03-21	5	29	1	NA	NA
3	32 B1	32	Symbiont	2022-03-21	5	28	3	NA	NA
3	37 B1	37	Symbiont	2022-03-21	5	20	5	NA	NA
3	38 B1	38	Symbiont	2022-03-21	5	18	7	NA	NA
3	39 B1	39	Symbiont	2022-03-21	5	14	2	NA	NA

## Sheet: Fig S6
Sample Number	Category	Sample Name	Plot	Cultivar	Treatment-ID	Row ID	Plant ID	Total Weight (kg)	Tuber Number	Avg Potato Weight.kg	Treatment
43	2	2RA-01	2	Woodland	2A	A	1	0.2	3	0.067	Mock
44	2	2RA-02	2	Woodland	2A	A	2	1.2	13	0.092	Mock
45	2	2RA-03	2	Woodland	2A	A	3	0.5	3	0.167	Mock
46	2	2RA-04	2	Woodland	2A	A	4	0.7	9	0.078	Mock
47	2	2RA-05	2	Woodland	2A	A	5	0.8	5	0.16	Mock
48	2	2RA-06	2	Woodland	2A	A	6	0.6	10	0.06	Mock
49	2	2RA-07	2	Woodland	2A	A	7	0.5	6	0.083	Mock
50	2	2RA-08	2	Woodland	2A	A	8	0.7	8	0.088	Mock
51	2	2RA-09	2	Woodland	2A	A	9	0.8	6	0.133	Mock
52	2	2RA-10	2	Woodland	2A	A	10	1	11	0.091	Mock
97	2	3RB-02	3	Woodland	3B	B	2	0	0	0	Mock
98	2	3RB-03	3	Woodland	3B	B	3	1.2	5	0.24	Mock
99	2	3RB-04	3	Woodland	3B	B	4	1.5	12	0.125	Mock
100	2	3RB-05	3	Woodland	3B	B	5	0.4	3	0.133	Mock
101	2	3RB-06	3	Woodland	3B	B	6	1.7	15	0.113	Mock
102	2	3RB-07	3	Woodland	3B	B	7	1.3	8	0.163	Mock
103	2	3RB-08	3	Woodland	3B	B	8	1.6	17	0.094	Mock
104	2	3RB-09	3	Woodland	3B	B	9	0.9	14	0.064	Mock
105	2	3RB-10	3	Woodland	3B	B	10	1.1	10	0.11	Mock
179	2	5RA-01	5	Woodland	5A	A	1	0.5	2	0.25	Mock
180	2	5RA-02	5	Woodland	5A	A	2	0.9	6	0.15	Mock
181	2	5RA-03	5	Woodland	5A	A	3	0.3	4	0.075	Mock
182	2	5RA-04	5	Woodland	5A	A	4	0.8	7	0.114	Mock
183	2	5RA-05	5	Woodland	5A	A	5	0.1	1	0.1	Mock
184	2	5RA-06	5	Woodland	5A	A	6	0.5	5	0.1	Mock
185	2	5RA-07	5	Woodland	5A	A	7	0.6	4	0.15	Mock
186	2	5RA-08	5	Woodland	5A	A	8	0.3	3	0.1	Mock
187	2	5RA-09	5	Woodland	5A	A	9	0.5	4	0.125	Mock
188	2	5RA-10	5	Woodland	5A	A	10	0.6	5	0.12	Mock
189	2	5RA-11	5	Woodland	5A	A	11	0.4	4	0.1	Mock
190	2	5RA-12	5	Woodland	5A	A	12	1.3	6	0.217	Mock
191	2	5RA-13	5	Woodland	5A	A	13	0.7	7	0.1	Mock
192	2	5RA-14	5	Woodland	5A	A	14	0.6	6	0.1	Mock
193	2	5RA-15	5	Woodland	5A	A	15	0.8	4	0.2	Mock
194	2	5RA-16	5	Woodland	5A	A	16	0.5	4	0.125	Mock
247	2	6RB-01	6	Woodland	6B	B	1	0.4	1	0.4	Mock
248	2	6RB-02	6	Woodland	6B	B	2	1.1	6	0.183	Mock
249	2	6RB-03	6	Woodland	6B	B	3	1.2	10	0.115	Mock
250	2	6RB-04	6	Woodland	6B	B	4	0.9	11	0.082	Mock
251	2	6RB-05	6	Woodland	6B	B	5	0.5	5	0.1	Mock
252	2	6RB-06	6	Woodland	6B	B	6	0.2	2	0.1	Mock
253	2	6RB-07	6	Woodland	6B	B	7	0.4	8	0.05	Mock
254	2	6RB-08	6	Woodland	6B	B	8	0.6	3	0.2	Mock
255	2	6RB-09	6	Woodland	6B	B	9	0.9	7	0.129	Mock
256	3	6RB-10-11	6	Woodland	6B	B	10_11	1.9	11	0.173	Mock
88	2	3RA-01	3	Woodland	3A	A	1	0.8	4	0.2	EHA105
89	2	3RA-02	3	Woodland	3A	A	2	1	6	0.167	EHA105
90	2	3RA-03	3	Woodland	3A	A	3	1.3	14	0.093	EHA105
91	2	3RA-04	3	Woodland	3A	A	4	0.8	8	0.1	EHA105
92	2	3RA-05	3	Woodland	3A	A	5	0.5	5	0.1	EHA105
93	2	3RA-06	3	Woodland	3A	A	6	0.4	3	0.133	EHA105
94	2	3RA-07	3	Woodland	3A	A	7	0.9	12	0.075	EHA105
95	2	3RA-08	3	Woodland	3A	A	8	0.9	11	0.082	EHA105
96	2	3RA-09	3	Woodland	3A	A	9	1.6	11	0.145	EHA105
142	2	4RB-01	4	Woodland	4B	B	1	1.1	14	0.079	EHA105
143	2	4RB-02	4	Woodland	4B	B	2	0.7	11	0.064	EHA105
144	2	4RB-03	4	Woodland	4B	B	3	0.9	6	0.15	EHA105
145	2	4RB-04	4	Woodland	4B	B	4	0.7	6	0.117	EHA105
146	2	4RB-05	4	Woodland	4B	B	5	1.1	13	0.085	EHA105
147	2	4RB-06	4	Woodland	4B	B	6	0.8	11	0.073	EHA105
148	2	4RB-07	4	Woodland	4B	B	7	1.4	9	0.156	EHA105
149	2	4RB-08	4	Woodland	4B	B	8	0.7	6	0.117	EHA105
150	2	4RB-09	4	Woodland	4B	B	9	1.5	13	0.115	EHA105
151	2	4RB-10	4	Woodland	4B	B	10	0.2	4	0.05	EHA105
235	2	6RA-01	6	Woodland	6A	A	1	1.1	8	0.138	EHA105
236	2	6RA-02	6	Woodland	6A	A	2	0.8	5	0.16	EHA105
237	2	6RA-03	6	Woodland	6A	A	3	0.4	3	0.133	EHA105
238	2	6RA-04	6	Woodland	6A	A	4	0.6	4	0.15	EHA105
239	2	6RA-05	6	Woodland	6A	A	5	1	7	0.143	EHA105
240	2	6RA-06	6	Woodland	6A	A	6	0.3	4	0.075	EHA105
241	2	6RA-07	6	Woodland	6A	A	7	0.4	5	0.08	EHA105
242	2	6RA-08	6	Woodland	6A	A	8	1.1	15	0.073	EHA105
243	2	6RA-09	6	Woodland	6A	A	9	0.5	5	0.1	EHA105
244	2	6RA-10	6	Woodland	6A	A	10	0.5	5	0.1	EHA105
245	2	6RA-11	6	Woodland	6A	A	11	0.9	7	0.129	EHA105
246	2	6RA-12	6	Woodland	6A	A	12	1.5	10	0.15	EHA105
11	2	1RA-01	1	Woodland	1A	A	1	1.4	7	0.2	Wild Type
12	2	1RA-02	1	Woodland	1A	A	2	1.5	13	0.115	Wild Type
13	2	1RA-03	1	Woodland	1A	A	3	0.9	6	0.15	Wild Type
14	2	1RA-04	1	Woodland	1A	A	4	0.6	9	0.067	Wild Type
15	2	1RA-05	1	Woodland	1A	A	5	0.9	8	0.113	Wild Type
16	2	1RA-06	1	Woodland	1A	A	6	1	9	0.111	Wild Type
17	2	1RA-07	1	Woodland	1A	A	7	0.8	6	0.133	Wild Type
18	2	1RA-08	1	Woodland	1A	A	8	0.4	3	0.133	Wild Type
19	2	1RA-09	1	Woodland	1A	A	9	1.1	11	0.1	Wild Type
20	2	1RA-10	1	Woodland	1A	A	10	1	5	0.2	Wild Type
53	2	2RB-01	2	Woodland	2B	B	1	0.7	7	0.1	Wild Type
54	2	2RB-02	2	Woodland	2B	B	2	0.4	6	0.067	Wild Type
55	2	2RB-03	2	Woodland	2B	B	3	1.3	10	0.13	Wild Type
56	2	2RB-04	2	Woodland	2B	B	4	0.9	8	0.113	Wild Type
57	2	2RB-05	2	Woodland	2B	B	5	0.6	6	0.1	Wild Type
58	2	2RB-06	2	Woodland	2B	B	6	1.1	18	0.061	Wild Type
59	2	2RB-07	2	Woodland	2B	B	7	1.8	7	0.257	Wild Type
60	3	2RB-8-9	2	Woodland	2B	B	8_9	1.6	15	0.107	Wild Type
132	2	4RA-01	4	Woodland	4A	A	1	0.9	9	0.1	Wild Type
133	2	4RA-02	4	Woodland	4A	A	2	0.7	8	0.088	Wild Type
134	2	4RA-03	4	Woodland	4A	A	3	0.7	5	0.14	Wild Type
135	2	4RA-04	4	Woodland	4A	A	4	1.1	9	0.122	Wild Type
136	2	4RA-05	4	Woodland	4A	A	5	0.5	4	0.125	Wild Type
137	2	4RA-06	4	Woodland	4A	A	6	1.1	12	0.092	Wild Type
138	2	4RA-07	4	Woodland	4A	A	7	0.7	6	0.117	Wild Type
139	2	4RA-08	4	Woodland	4A	A	8	0.5	4	0.125	Wild Type
140	2	4RA-09	4	Woodland	4A	A	9	0.6	9	0.067	Wild Type
141	2	4RA-10	4	Woodland	4A	A	10	0.5	4	0.125	Wild Type
195	2	5RB-01	5	Woodland	5B	B	1	0.7	5	0.14	Wild Type
196	2	5RB-02	5	Woodland	5B	B	2	1.1	7	0.157	Wild Type
197	2	5RB-03	5	Woodland	5B	B	3	0.7	9	0.078	Wild Type
198	2	5RB-04	5	Woodland	5B	B	4	0.3	4	0.075	Wild Type
199	2	5RB-05	5	Woodland	5B	B	5	0.4	3	0.133	Wild Type
200	2	5RB-06	5	Woodland	5B	B	6	1	11	0.091	Wild Type
201	2	5RB-07	5	Woodland	5B	B	7	0.9	9	0.1	Wild Type
202	2	5RB-08	5	Woodland	5B	B	8	0.7	8	0.088	Wild Type
203	2	5RB-09	5	Woodland	5B	B	9	1	8	0.125	Wild Type
204	2	5RB-10	5	Woodland	5B	B	10	1.6	8	0.2	Wild Type
61	2	2WA-01	2	Atlantic	2A	A	1	0.4	2	0.2	Mock
62	2	2WA-02	2	Atlantic	2A	A	2	0.4	3	0.133	Mock
63	2	2WA-03	2	Atlantic	2A	A	3	0.5	5	0.1	Mock
64	2	2WA-04	2	Atlantic	2A	A	4	0.3	3	0.1	Mock
65	2	2WA-05	2	Atlantic	2A	A	5	0.1	4	0.025	Mock
66	2	2WA-06	2	Atlantic	2A	A	6	1	5	0.2	Mock
67	2	2WA-07	2	Atlantic	2A	A	7	1.1	11	0.1	Mock
68	2	2WA-08	2	Atlantic	2A	A	8	1.9	17	0.112	Mock
69	2	2WA-09	2	Atlantic	2A	A	9	0.8	8	0.1	Mock
70	2	2WA-10	2	Atlantic	2A	A	10	0.8	8	0.1	Mock
71	2	2WA-11	2	Atlantic	2A	A	11	0.6	5	0.12	Mock
72	2	2WA-12	2	Atlantic	2A	A	12	0.3	3	0.1	Mock
73	2	2WA-13	2	Atlantic	2A	A	13	1.3	8	0.163	Mock
117	2	3WB-01	3	Atlantic	3B	B	1	1.9	6	0.317	Mock
118	2	3WB-02	3	Atlantic	3B	B	2	0.4	2	0.2	Mock
119	2	3WB-03	3	Atlantic	3B	B	3	0.5	5	0.1	Mock
120	2	3WB-04	3	Atlantic	3B	B	4	1.3	11	0.118	Mock
121	2	3WB-05	3	Atlantic	3B	B	5	0.6	5	0.12	Mock
122	2	3WB-06	3	Atlantic	3B	B	6	0.6	5	0.12	Mock
123	2	3WB-07	3	Atlantic	3B	B	7	0.7	5	0.14	Mock
124	2	3WB-08	3	Atlantic	3B	B	8	0.6	5	0.12	Mock
125	2	3WB-09	3	Atlantic	3B	B	9	0.7	5	0.14	Mock
126	2	3WB-10	3	Atlantic	3B	B	10	1	21	0.048	Mock
127	2	3WB-11	3	Atlantic	3B	B	11	1	9	0.111	Mock
128	2	3WB-12	3	Atlantic	3B	B	12	0.7	6	0.117	Mock
129	2	3WB-13	3	Atlantic	3B	B	13	1.3	9	0.144	Mock
130	2	3WB-14	3	Atlantic	3B	B	14	0.6	5	0.12	Mock
131	2	3WB-15	3	Atlantic	3B	B	15	1.9	9	0.211	Mock
205	2	5WA-01	5	Atlantic	5A	A	1	1.2	6	0.2	Mock
206	2	5WA-02	5	Atlantic	5A	A	2	0.4	5	0.08	Mock
207	2	5WA-03	5	Atlantic	5A	A	3	0.6	10	0.06	Mock
208	2	5WA-04	5	Atlantic	5A	A	4	0.9	9	0.1	Mock
209	2	5WA-05	5	Atlantic	5A	A	5	0.7	5	0.14	Mock
210	2	5WA-06	5	Atlantic	5A	A	6	1	6	0.167	Mock
211	2	5WA-07	5	Atlantic	5A	A	7	0.8	5	0.16	Mock
212	2	5WA-08	5	Atlantic	5A	A	8	0.7	17	0.041	Mock
213	2	5WA-09	5	Atlantic	5A	A	9	0.2	2	0.1	Mock
214	2	5WA-10	5	Atlantic	5A	A	10	0.6	8	0.075	Mock
215	2	5WA-11	5	Atlantic	5A	A	11	0.4	6	0.067	Mock
216	2	5WA-12	5	Atlantic	5A	A	12	0.9	5	0.18	Mock
217	2	5WA-13	5	Atlantic	5A	A	13	0.4	3	0.133	Mock
218	2	5WA-14	5	Atlantic	5A	A	14	0.7	4	0.175	Mock
219	2	5WA-15	5	Atlantic	5A	A	15	0.9	7	0.129	Mock
270	2	6WB-01	6	Atlantic	6B	B	1	1.4	10	0.14	Mock
271	2	6WB-02	6	Atlantic	6B	B	2	1.1	10	0.11	Mock
272	2	6WB-03	6	Atlantic	6B	B	3	0.3	4	0.075	Mock
273	2	6WB-04	6	Atlantic	6B	B	4	0.8	7	0.114	Mock
274	2	6WB-05	6	Atlantic	6B	B	5	0.4	3	0.133	Mock
275	2	6WB-06	6	Atlantic	6B	B	6	0.9	1	0.9	Mock
276	2	6WB-07	6	Atlantic	6B	B	7	0.3	2	0.15	Mock
277	2	6WB-08	6	Atlantic	6B	B	8	0.8	7	0.114	Mock
278	2	6WB-09	6	Atlantic	6B	B	9	0.3	4	0.075	Mock
279	2	6WB-10	6	Atlantic	6B	B	10	1.1	5	0.22	Mock
280	2	6WB-11	6	Atlantic	6B	B	11	0.7	6	0.117	Mock
281	2	6WB-12	6	Atlantic	6B	B	12	0.9	5	0.18	Mock
282	2	6WB-13	6	Atlantic	6B	B	13	0.6	3	0.2	Mock
283	2	6WB-14	6	Atlantic	6B	B	14	0.3	1	0.3	Mock
284	2	6WB-15	6	Atlantic	6B	B	15	0.5	2	0.25	Mock
31	2	1WB-01	1	Atlantic	1B	B	1	0.7	3	0.233	EHA105
32	2	1WB-02	1	Atlantic	1B	B	2	0.6	5	0.12	EHA105
33	2	1WB-03	1	Atlantic	1B	B	3	1	8	0.125	EHA105
34	2	1WB-04	1	Atlantic	1B	B	4	1.2	7	0.171	EHA105
35	2	1WB-05	1	Atlantic	1B	B	5	0.7	5	0.14	EHA105
36	2	1WB-06	1	Atlantic	1B	B	6	0.7	5	0.14	EHA105
37	2	1WB-07	1	Atlantic	1B	B	7	1	9	0.111	EHA105
38	2	1WB-08	1	Atlantic	1B	B	8	1.2	8	0.15	EHA105
39	2	1WB-09	1	Atlantic	1B	B	9	0.4	4	0.1	EHA105
40	2	1WB-10	1	Atlantic	1B	B	10	1.3	8	0.163	EHA105
41	2	1WB-11	1	Atlantic	1B	B	11	0.9	4	0.225	EHA105
42	3	1WB-12-13	1	Atlantic	1B	B	12_13	1.9	13	0.146	EHA105
106	2	3WA-01	3	Atlantic	3A	A	1	1	5	0.2	EHA105
107	2	3WA-02	3	Atlantic	3A	A	2	1.1	9	0.122	EHA105
108	2	3WA-03	3	Atlantic	3A	A	3	1	8	0.125	EHA105
109	2	3WA-04	3	Atlantic	3A	A	4	1.6	15	0.107	EHA105
110	2	3WA-05	3	Atlantic	3A	A	5	1.3	6	0.217	EHA105
111	2	3WA-06	3	Atlantic	3A	A	6	1.6	12	0.133	EHA105
112	2	3WA-07	3	Atlantic	3A	A	7	0.8	6	0.133	EHA105
113	2	3WA-08	3	Atlantic	3A	A	8	0.8	6	0.133	EHA105
114	2	3WA-09	3	Atlantic	3A	A	9	0.8	4	0.2	EHA105
115	2	3WA-10	3	Atlantic	3A	A	10	1.7	15	0.113	EHA105
116	2	3WA-11	3	Atlantic	3A	A	11	1.6	5	0.32	EHA105
166	2	4WB-01	4	Atlantic	4B	B	1	0.7	4	0.175	EHA105
167	2	4WB-02	4	Atlantic	4B	B	2	0.8	3	0.267	EHA105
168	2	4WB-03	4	Atlantic	4B	B	3	0	0	0	EHA105
169	2	4WB-04	4	Atlantic	4B	B	4	0.8	4	0.2	EHA105
170	2	4WB-05	4	Atlantic	4B	B	5	0.9	5	0.18	EHA105
171	2	4WB-06	4	Atlantic	4B	B	6	0.6	8	0.075	EHA105
172	2	4WB-07	4	Atlantic	4B	B	7	0.8	6	0.133	EHA105
173	2	4WB-08	4	Atlantic	4B	B	8	1.2	6	0.2	EHA105
174	2	4WB-09	4	Atlantic	4B	B	9	0.8	7	0.114	EHA105
175	2	4WB-10	4	Atlantic	4B	B	10	0.7	6	0.117	EHA105
176	2	4WB-11	4	Atlantic	4B	B	11	0.6	4	0.15	EHA105
177	2	4WB-12	4	Atlantic	4B	B	12	1.4	11	0.127	EHA105
178	2	4WB-13	4	Atlantic	4B	B	13	1.2	4	0.3	EHA105
257	2	6WA-01	6	Atlantic	6A	A	1	1.5	5	0.3	EHA105
258	2	6WA-02	6	Atlantic	6A	A	2	1.1	8	0.138	EHA105
259	2	6WA-03	6	Atlantic	6A	A	3	1	9	0.111	EHA105
260	2	6WA-04	6	Atlantic	6A	A	4	1.7	9	0.189	EHA105
261	2	6WA-05	6	Atlantic	6A	A	5	0.7	4	0.175	EHA105
262	2	6WA-06	6	Atlantic	6A	A	6	0.7	4	0.175	EHA105
263	2	6WA-07	6	Atlantic	6A	A	7	0.6	3	0.2	EHA105
264	2	6WA-08	6	Atlantic	6A	A	8	0.9	7	0.129	EHA105
265	2	6WA-09	6	Atlantic	6A	A	9	1	8	0.125	EHA105
266	2	6WA-10	6	Atlantic	6A	A	10	1	6	0.167	EHA105
267	2	6WA-11	6	Atlantic	6A	A	11	0.7	5	0.14	EHA105
268	2	6WA-12	6	Atlantic	6A	A	12	0.1	2	0.05	EHA105
269	3	6WA-13-14	6	Atlantic	6A	A	13_14	1.6	7	0.229	EHA105
21	2	1WA-01	1	Atlantic	1A	A	1	1.5	13	0.115	Wild Type
22	2	1WA-02	1	Atlantic	1A	A	2	1.3	9	0.144	Wild Type
23	2	1WA-03	1	Atlantic	1A	A	3	1	8	0.125	Wild Type
24	2	1WA-04	1	Atlantic	1A	A	4	1	6	0.167	Wild Type
25	2	1WA-05	1	Atlantic	1A	A	5	0.8	10	0.08	Wild Type
26	2	1WA-07	1	Atlantic	1A	A	7	0.5	4	0.125	Wild Type
27	2	1WA-08	1	Atlantic	1A	A	8	0.9	3	0.3	Wild Type
28	2	1WA-09	1	Atlantic	1A	A	9	0.7	4	0.175	Wild Type
29	2	1WA-10	1	Atlantic	1A	A	10	0.8	5	0.16	Wild Type
30	2	1WA-11	1	Atlantic	1A	A	11	1.8	10	0.18	Wild Type
74	2	2WB-01	2	Atlantic	2B	B	1	1	6	0.167	Wild Type
75	2	2WB-02	2	Atlantic	2B	B	2	0.8	7	0.114	Wild Type
76	2	2WB-03	2	Atlantic	2B	B	3	0.4	2	0.2	Wild Type
77	2	2WB-04	2	Atlantic	2B	B	4	0.8	6	0.133	Wild Type
78	2	2WB-05	2	Atlantic	2B	B	5	0.5	6	0.083	Wild Type
79	2	2WB-06	2	Atlantic	2B	B	6	1	13	0.077	Wild Type
80	2	2WB-07	2	Atlantic	2B	B	7	0.4	4	0.1	Wild Type
81	2	2WB-08	2	Atlantic	2B	B	8	0.8	8	0.1	Wild Type
82	2	2WB-09	2	Atlantic	2B	B	9	0.5	3	0.167	Wild Type
83	2	2WB-10	2	Atlantic	2B	B	10	1	7	0.143	Wild Type
84	2	2WB-11	2	Atlantic	2B	B	11	0.5	5	0.1	Wild Type
85	2	2WB-12	2	Atlantic	2B	B	12	0.7	3	0.233	Wild Type
86	2	2WB-13	2	Atlantic	2B	B	13	0.8	4	0.2	Wild Type
87	2	2WB-14	2	Atlantic	2B	B	14	1	9	0.111	Wild Type
152	2	4WA-01	4	Atlantic	4A	A	1	1	3	0.333	Wild Type
153	2	4WA-02	4	Atlantic	4A	A	2	0.9	6	0.15	Wild Type
154	2	4WA-03	4	Atlantic	4A	A	3	0.9	9	0.1	Wild Type
155	2	4WA-04	4	Atlantic	4A	A	4	0.7	4	0.175	Wild Type
156	2	4WA-05	4	Atlantic	4A	A	5	0.7	5	0.14	Wild Type
157	2	4WA-06	4	Atlantic	4A	A	6	0.8	3	0.267	Wild Type
158	2	4WA-07	4	Atlantic	4A	A	7	0.5	4	0.125	Wild Type
159	2	4WA-08	4	Atlantic	4A	A	8	0.7	7	0.1	Wild Type
160	2	4WA-09	4	Atlantic	4A	A	9	0.6	4	0.15	Wild Type
161	2	4WA-10	4	Atlantic	4A	A	10	0.6	4	0.15	Wild Type
162	2	4WA-11	4	Atlantic	4A	A	11	0.5	5	0.1	Wild Type
163	2	4WA-12	4	Atlantic	4A	A	12	0.6	7	0.086	Wild Type
164	2	4WA-13	4	Atlantic	4A	A	13	0.9	4	0.225	Wild Type
165	2	4WA-14	4	Atlantic	4A	A	14	0	0	0	Wild Type
220	2	5WB-01	5	Atlantic	5B	B	1	0	0	0	Wild Type
221	2	5WB-02	5	Atlantic	5B	B	2	0	0	0	Wild Type
222	2	5WB-03	5	Atlantic	5B	B	3	0.3	1	0.3	Wild Type
223	2	5WB-04	5	Atlantic	5B	B	4	1	5	0.2	Wild Type
224	2	5WB-05	5	Atlantic	5B	B	5	1.2	9	0.133	Wild Type
225	2	5WB-06	5	Atlantic	5B	B	6	0.4	7	0.057	Wild Type
226	2	5WB-07	5	Atlantic	5B	B	7	0.9	4	0.225	Wild Type
227	2	5WB-08	5	Atlantic	5B	B	8	0.8	5	0.16	Wild Type
228	2	5WB-09	5	Atlantic	5B	B	9	0.6	4	0.15	Wild Type
229	2	5WB-10	5	Atlantic	5B	B	10	1.2	11	0.109	Wild Type
230	2	5WB-11	5	Atlantic	5B	B	11	0.8	7	0.114	Wild Type
231	2	5WB-12	5	Atlantic	5B	B	12	0.4	5	0.08	Wild Type
232	2	5WB-13	5	Atlantic	5B	B	13	0.5	6	0.083	Wild Type
233	2	5WB-14	5	Atlantic	5B	B	14	0.5	2	0.25	Wild Type
234	2	5WB-15	5	Atlantic	5B	B	15	0.7	12	0.058	Wild Type

## Sheet: Fig S7
Experiment	Condition	Plant	Section	Stem YFP	Stem mCherry	Symbiont YFP	Symbiont mCherry
Exp 1	+hpRNA	a	001	23.327392486816162	17.61982495784924	3.262593908920553	79.42410485249692
Exp 1	+hpRNA	a	002	17.107494552934746	14.399630483850158	6.308198496229819	25.511668155976945
Exp 1	+hpRNA	a	003	18.980021467918828	18.128962137853566	6.357271977101008	39.41302960365146
Exp 1	+hpRNA	a	004	11.487444896025181	14.343637271299114	17.153249233812566	19.205718830062036
Exp 1	+hpRNA	a	005	12.112007754400793	14.616938307171742	12.471071903237029	33.5293
Exp 1	+hpRNA	a	006	14.238952215768748	16.3632	3.110031404354662	18.932968280230423
Exp 1	+hpRNA	a	007	12.532281138429543	16.840975855817117	4.497232766139255	20.379
Exp 1	+hpRNA	a	008	11.591836401565729	17.652381620858105	3.5411262558266756	52.04619935337415
Exp 1	+hpRNA	a	009	12.469791328361072	15.40156612936616	5.9315187217922425	34.07536204128653
Exp 1	+hpRNA	a	010	10.012094610135705	14.136684641399814	5.689097763341692	32.820844810208484
Exp 1	+hpRNA	a	011	11.241456168568188	15.111952107102358	5.359092798141236	33.50794470654338
Exp 1	+hpRNA	b	001	11.415717408581036	11.779172876530053	3.839977729878516	14.501745056540353
Exp 1	+hpRNA	b	002	13.009210505898965	15.059285762313863	6.121181746978965	27.724967481911083
Exp 1	+hpRNA	b	003	10.119381394492518	15.84710258804345	4.938268743004007	34.76011055369903
Exp 1	+hpRNA	b	004	10.427610244260652	18.938768673316787	6.336511381255851	36.372145417374504
Exp 1	+hpRNA	b	005	9.527783375776341	13.966651288363177	5.191369372825479	36.993459643254575
Exp 1	+hpRNA	b	006	8.349355002279047	10.658690307735396	4.445253227923672	25.955269617840536
Exp 1	+hpRNA	b	007	11.676827267330602	13.056529786771186	4.125353715640786	25.706141688240812
Exp 1	+hpRNA	b	008	13.384264968450012	16.291505086245785	7.323227676344689	23.824833948131513
Exp 1	Control	a	003	21.999950992175084	16.972734146552067	17.781041922728885	18.241837642702322
Exp 1	Control	a	004	24.791763548953185	18.332457038951805	23.27577597666208	24.71677905328219
Exp 1	Control	a	006	23.796856321389196	21.23789742113273	28.1175	52.01653026925331
Exp 1	Control	a	007	14.444481356126515	14.873298262892817	36.59249071902724	96.83147961583089
Exp 1	Control	a	008	15.587116971298304	20.58181977152094	37.08844806671486	85.63128375841924
Exp 1	Control	a	009	12.263014310892975	12.273467081572933	31.106876897996628	75.9937
Exp 1	Control	a	010	11.330851905774182	11.23229349273534	26.881770685207762	28.225892034979346
Exp 1	Control	a	011	9.770034769245138	9.385299699006168	34.451576643237914	40.093248161531534
Exp 1	Control	a	012	8.404657984664217	8.936017306586484	12.92888293648123	16.547566168189913
Exp 1	Control	b	001	29.999915200107232	32.073253429950505	36.07441266495044	121.34697401801571
Exp 1	Control	b	002	23.334884797579384	30.1105	43.549163518373554	97.07994055114983
Exp 1	Control	b	003	29.904424782486963	34.75685905492086	40.35752537604948	90.22145730682726
Exp 1	Control	b	004	29.07973199034247	38.09671211472508	47.04099970627762	115.16678016274517
Exp 1	Control	b	005	17.748055783524705	25.694365525816718	43.278	102.95546164983803
Exp 1	Control	b	006	18.10669449432062	30.4975	24.810855385699096	68.2566
Exp 1	Control	b	007	19.786547839481077	38.5307	29.60918363480117	91.3321
Exp 1	Control	b	009	22.199102534525732	31.721659044543056	32.6217	101.0603779627568
Exp 1	Control	b	010	17.411769188867734	22.674079099263878	34.53057386991563	82.36421251246664
Exp 1	Control	c	001	26.281035534283905	17.4029	29.902440352032443	18.69875687882309
Exp 1	Control	c	002	26.10387616515141	18.995743947910942	14.359685982368548	12.838179755733767
Exp 1	Control	c	003	33.71604814410605	32.06505947049966	25.341947941007245	46.24662925801111
Exp 1	Control	c	004	22.63745632955244	25.742906842091088	52.52899865800149	164.4890537233724
Exp 1	Control	c	005	19.515363258489415	31.66828977706388	30.036029275981956	144.14568063252128
Exp 1	Control	c	006	15.5689	25.176823893392328	18.13535089496156	89.49291157558898
Exp 1	Control	c	007	12.733254744508509	14.092420457993883	20.927019230653322	70.52553519271036
Exp 1	Control	d	001	20.24004604006897	20.497572312455073	21.300650405210312	62.94561862756279
Exp 1	Control	d	002	19.006232678271722	20.998517042404075	40.87311595866501	94.3788
Exp 1	Control	d	003	29.222927284386216	30.807762167134175	32.809629580723865	47.83591136598003
Exp 1	Control	d	004	23.868492414519714	26.59335744565006	47.08551434370228	103.16969851608833
Exp 1	Control	d	005	20.96175373739339	30.587256650560473	35.46311890269159	132.0099182225939
Exp 1	Control	d	006	22.925340479042696	33.7252	38.28985405294566	136.0891158610966
Exp 1	Control	d	007	22.294527583358583	28.7097	44.58699468588343	139.09113341094445
Exp 1	Control	d	008	19.666202264328035	29.619939969887174	47.45302069092137	136.67481648323187
Exp 1	Control	d	009	21.248034491275323	28.33806659924174	40.256420167584025	96.57501701076869
Exp 1	Control	d	010	19.472711547727233	26.99060209066324	27.988093032289886	70.15468388010228
Exp 2	+hpRNA	A	001	50.82317130906033	6.924318122323035	26.67631896353542	16.014994914042596
Exp 2	+hpRNA	A	002	74.97103423863861	12.077463542344978	32.035038706411754	22.317382359906937
Exp 2	+hpRNA	A	003	82.4467	13.26004282364846	35.038900540484825	15.396240499351137
Exp 2	+hpRNA	A	004	55.01002690373143	8.980797754123289	29.239926401242673	25.218581837010188
Exp 2	+hpRNA	B	003	82.06134572368806	8.134970546557518	39.06873238891719	17.85708666748341
Exp 2	+hpRNA	B	004	76.61176558506584	9.935680870461985	28.792192745633745	24.521327416460547
Exp 2	+hpRNA	B	005	48.43910041399043	6.59689	34.47147572106289	22.363329957765302
Exp 2	+hpRNA	B	006	77.07642307169574	7.395951639494413	34.80177002755639	24.445226291932034
Exp 2	+hpRNA	B	007	81.90215355435255	13.551262496542458	32.18260819737747	17.97503703222231
Exp 2	+hpRNA	C	001	62.165686842758966	7.773784880351081	33.710638147849835	10.524438695120397
Exp 2	+hpRNA	C	002	61.44509678484461	5.174068265301911	44.82202490892146	14.308663899008726
Exp 2	+hpRNA	C	003	80.53421161565717	7.060949350022976	36.76715822299744	11.119937982857193
Exp 2	+hpRNA	C	004	71.62404466525462	11.431110156725328	30.26315472864192	10.999613736419432
Exp 2	+hpRNA	C	005	77.18415742464296	25.14918737974941	27.81718854188865	36.55663543435371
Exp 2	+hpRNA	C	006	63.20072440475724	5.902221037529498	45.644942382280796	10.442502960871591
Exp 2	+hpRNA	D	001	76.197	12.7207	34.36437235515273	10.689292994366674
Exp 2	+hpRNA	D	003	70.75578022043923	8.623869005824574	26.507660435536714	10.790827645242395
Exp 2	+hpRNA	D	004	80.5148	8.961116212572065	27.475830822259315	12.50912094344122
Exp 2	+hpRNA	E	007	58.62767797982772	5.287418096149599	41.24710311829261	7.422442008884959
Exp 2	+hpRNA	E	008	40.01513771416179	3.5531826068098025	27.35860700903681	3.998787745206083
Exp 2	+hpRNA	E	009	44.56274006686883	4.166207915403157	47.95120068844935	8.180321822751612
Exp 2	+hpRNA	E	010	96.87379984505706	13.175599098197265	57.75271086855273	9.81156
Exp 2	+hpRNA	E	012	33.19211280017625	4.2548331130204895	24.330196749358425	3.94304
Exp 2	+hpRNA	E	014	44.53857111388501	5.014443057493208	42.32795772747288	5.9857434387147785
Exp 2	+hpRNA	E	015	51.141818271947656	6.877276557775244	34.30839065861642	7.70507
Exp 2	Control	A	002	92.57121007237238	8.896673098642195	50.057052991095546	42.315202049244604
Exp 2	Control	A	003	95.99012430476446	19.35389583193728	60.47247800068253	34.83027770329563
Exp 2	Control	A	004	87.84195929645132	22.620203311545044	68.48450247378003	66.13845402562337
Exp 2	Control	A	005	53.65204256606819	7.388526326407101	44.834491029825934	42.1342
Exp 2	Control	A	006	95.43018723598094	17.94749485391124	63.45136064660335	47.25835953861623
Exp 2	Control	A	007	44.02647249453131	6.352679656485457	63.535297480913464	14.300117714324152
Exp 2	Control	B	001	109.1302278008313	22.131401642692147	80.14136254771991	52.897271301392514
Exp 2	Control	B	002	103.30872220854337	26.543010613345082	75.50930820001629	95.96469927841305
Exp 2	Control	B	003	81.6087	17.09582919136331	60.67643179589027	65.5095
Exp 2	Control	B	004	98.27296607077709	12.206074425392192	50.15187323516205	23.05125861453898
Exp 2	Control	B	006	104.89390593004121	12.797693804854761	50.16924673067838	19.88971118777124
Exp 2	Control	B	007	96.11133610430211	20.65713621346148	59.91360359890388	50.61149758958135
Exp 2	Control	C	001	62.19630296456169	8.236124934301019	57.7144	29.26729715152251
Exp 2	Control	C	002	65.00320274786483	7.513739324173784	60.23990314483106	26.282600872288906
Exp 2	Control	C	003	102.562	16.656450272051092	52.55369687407173	42.25862880421574
Exp 2	Control	C	004	99.0575	15.701426107597872	55.78181915189813	31.667545072200152
Exp 2	Control	C	005	80.56388563393485	18.742371689711742	56.533975129755454	25.96403318649771
Exp 2	Control	C	006	94.16108796717815	11.54057951086815	62.09199363500552	30.161142389987297
Exp 2	Control	C	007	125.15226937429489	30.24774798229628	64.51205765190582	40.43149572999373
Exp 2	Control	C	008	87.18977172825659	10.319497074605147	63.01831278187031	24.88010659822593
Exp 2	Control	C	009	68.3789	12.288925277740331	52.13758622367938	16.19743286831172
Exp 2	Control	C	010	74.30187849090859	9.539102807547309	60.03904388248326	26.522390510507808
Exp 2	Control	D	001	86.01686200378072	24.195148078134846	73.71401288623848	86.30492024817315
Exp 2	Control	D	003	78.11625641187685	28.533876302124476	76.71870356553502	107.54141206949768
Exp 2	Control	E	011	78.02097011796653	12.99458053994592	47.26605207351555	109.38364378193363
Exp 2	Control	E	012	97.93659072307872	22.09806828241661	49.97666756744269	39.98165217257375
Exp 2	Control	E	013	67.36354778967711	10.348329173041307	54.633782783069016	20.572076927024906
Exp 3	+hpRNA	A	001	33.79733058348084	3.656451437827728	24.419639830508476	10.781911764705882
Exp 3	+hpRNA	A	002	36.809190164610925	3.6760483586119106	26.98648888948913	9.192538670700305
Exp 3	+hpRNA	A	003	29.177497159465066	3.7029101810575944	23.191984171045668	10.460403405936503
Exp 3	+hpRNA	A	004	31.300482016378044	3.9767036844883976	25.69800259430318	13.300985913115515
Exp 3	+hpRNA	A	005	21.9637	2.446973056807178	24.39531195618109	9.827121297306832
Exp 3	+hpRNA	A	006	30.57094147481308	3.7686372394714147	24.634374350230797	8.720177153075229
Exp 3	+hpRNA	A	007	24.34259137707931	3.0675130806593778	25.281387449237346	12.091703811784948
Exp 3	+hpRNA	A	008	23.337112798987587	2.6759502462284974	22.480888603212513	10.90844253879484
Exp 3	+hpRNA	A	009	27.703999888154122	3.593083730619207	22.471308594391584	14.726689806957417
Exp 3	+hpRNA	A	010	17.48464196627844	2.295398919709672	18.434451649281083	13.727774397934503
Exp 3	+hpRNA	A	011	20.692768988371206	2.4533080258769684	17.689041691044853	5.844435690824726
Exp 3	+hpRNA	B	001	38.419934905229674	4.615938400514475	35.07674266708579	13.73992271335237
Exp 3	+hpRNA	B	002	33.35923852183651	5.953360064540211	21.989996556420415	16.44858673632418
Exp 3	+hpRNA	B	003	37.562863057452674	4.716403745692053	32.5323	12.700020262911274
Exp 3	+hpRNA	B	004	34.01512920917828	5.319472182165936	30.70941804329215	12.834399679842758
Exp 3	+hpRNA	B	005	31.98972513656464	4.48215	25.36121710497159	13.205036074844223
Exp 3	+hpRNA	B	006	36.02782860303817	3.6507873642038144	30.474049940731035	11.043699931342603
Exp 3	+hpRNA	B	007	28.365368882514954	5.067133847231955	33.06695385392055	8.853747942144327
Exp 3	+hpRNA	B	008	26.971358765451917	3.6843343634612298	32.34006605327897	10.425631380573716
Exp 3	+hpRNA	B	009	37.40053904681301	6.023734532224945	26.539590033027288	11.662179048159608
Exp 3	+hpRNA	C	001	34.91465512337435	5.431053117745374	29.146173716639552	17.126378119699538
Exp 3	+hpRNA	C	002	39.39581626422716	6.470251483381431	26.961799986805616	25.631336431738404
Exp 3	+hpRNA	C	003	43.06586198501665	6.726116834685228	26.805039737542753	21.867153954309305
Exp 3	+hpRNA	C	004	36.70574134802657	4.6559219616133705	26.08778852733052	14.773903704409435
Exp 3	+hpRNA	C	005	37.17054290137739	6.230574551105169	29.658499367899207	29.26601779508503
Exp 3	+hpRNA	C	006	29.18799447704522	4.291701760441836	25.8851	16.425588827156385
Exp 3	+hpRNA	C	007	37.108823042683106	5.043934874208099	22.88396822713114	11.664034100885036
Exp 3	+hpRNA	C	008	36.053781795055144	4.76714	24.784179478292373	9.368271175104894
Exp 3	+hpRNA	D	001	45.65616655264493	6.6550851852669215	27.580255747744317	12.844636124045763
Exp 3	+hpRNA	D	002	37.44573869151621	4.5850744146494185	25.032529737934453	12.26002364578816
Exp 3	+hpRNA	D	003	31.043731954872495	3.9303257824153683	27.738657309181562	9.919435898795948
Exp 3	+hpRNA	D	004	35.76511415308969	9.113235959776457	26.93546652096335	12.144143836493559
Exp 3	+hpRNA	D	005	39.83209863389525	7.063014619951189	27.968406371427864	14.461730523134351
Exp 3	+hpRNA	D	006	35.48636149326948	5.318760694401034	27.24302763437595	18.957209231703615
Exp 3	+hpRNA	D	007	34.132715593455536	3.30385	29.734301162577268	7.961566819416316
Exp 3	Control	A	001	33.609513600621575	7.258264329033604	69.02191035099752	35.9866
Exp 3	Control	A	002	36.18148835279979	5.384782355464766	63.50046983577016	32.25054427477079
Exp 3	Control	A	003	26.472019691077612	3.3354367628804047	52.958564932454216	18.74980660450588
Exp 3	Control	A	004	21.16255353021598	2.4116	46.61323684201324	15.528248014631059
Exp 3	Control	A	005	36.75272353718342	10.202107172447768	72.84950803703458	57.847194375555326
Exp 3	Control	A	006	30.960190685283788	6.603425222027297	62.76327269998821	49.68810807527539
Exp 3	Control	A	007	35.933525406164215	6.763915786843256	67.61558104675893	29.88901535560963
Exp 3	Control	A	008	32.36841595685142	5.414003924745021	53.542797536155675	24.178174207851853
Exp 3	Control	A	009	23.412010851915998	4.397749106949556	43.95583312379389	25.420166480353277
Exp 3	Control	A	010	26.21730089732835	5.499402628434886	49.69051428347192	28.251808989067175
Exp 3	Control	A	011	44.75238964620166	6.4388052401452125	57.44956693123447	22.76122526851557
Exp 3	Control	A	012	40.30574066639904	5.565601041799257	58.06927898140524	22.248380034650747
Exp 3	Control	A	013	42.71705578770577	6.22116	64.08775982824197	28.41431156069829
Exp 3	Control	A	014	17.606285154356613	2.5111569858876943	34.60790612817574	10.997542035672607
Exp 3	Control	B	001	53.932	6.292584069870823	51.75910190232105	9.599743710067502
Exp 3	Control	B	002	28.962568678299856	2.4823040745461737	40.91533736197818	7.1302348314856365
Exp 3	Control	B	003	42.64743592499753	6.100052025333327	42.872151274737405	9.012222816767295
Exp 3	Control	B	004	39.836302683647546	4.129011214985571	54.01013086447055	8.077356173103302
Exp 3	Control	B	005	48.87462040493319	6.532772700619271	52.87486285505303	12.543091450282416
Exp 3	Control	B	006	66.08075164007367	9.453715775749673	62.408332211965444	14.444971337836746
Exp 3	Control	B	007	43.414169393697335	4.922369811126285	65.0247	8.886786059754838
Exp 3	Control	C	001	72.39271070094685	19.662741425193882	100.9827745432644	75.74164978433198
Exp 3	Control	C	002	75.05689260971963	20.434701139743172	106.62451515079616	84.32382785974879
Exp 3	Control	C	003	76.54302218266918	23.395233857411252	92.09318071347559	86.72865911192017
Exp 3	Control	C	004	65.17401780403463	14.33176397052152	83.56874323117952	57.8355
Exp 3	Control	C	005	84.02861885041172	18.79953913337738	87.85699062164275	79.60832810265784
Exp 3	Control	C	006	54.00307254883977	13.215150482829104	75.58018313801362	66.72385332456078
Exp 3	Control	D	001	67.14835864704335	12.36116918419243	106.01316567738523	74.73784853904124
Exp 3	Control	D	002	66.04095950725404	24.641532131944277	80.8841	58.71611172608484
Exp 3	Control	D	003	40.88122874064279	10.069933051368476	80.88084402527441	64.05312078958669
Exp 3	Control	D	004	44.14893689019232	19.531193954091705	84.18689969048705	90.72122380028297
Exp 3	Control	D	005	50.22167588546282	20.799092381505364	95.13629651651846	95.6447
Exp 3	Control	D	006	33.939201289398284	5.8911679891264415	77.68269186664948	23.42630031605549
Exp 3	Control	D	007	33.40546068196188	5.516716585381782	73.65319408176659	36.81818535449295
Exp 3	Control	D	008	44.02184159299314	7.608860264152918	75.00556952007611	23.83182981236058
Exp 4	+hpRNA	A	001	47.392904644894095	5.215472460090238	49.05862655934286	16.884441920528186
Exp 4	+hpRNA	A	002	39.03559753182273	4.785500480150379	34.27418998408398	18.98693198324473
Exp 4	+hpRNA	A	003	35.347007052612994	3.870971086248105	31.006531235222788	14.668021293231392
Exp 4	+hpRNA	A	004	35.10565381063996	3.9762521376627493	30.766306096656702	14.617460791217606
Exp 4	+hpRNA	A	005	26.325680252727164	2.4097334603655063	21.46939952873814	7.652153219598292
Exp 4	+hpRNA	A	006	39.65000900922706	4.434336181324814	32.770080029308545	10.560393512792995
Exp 4	+hpRNA	A	007	31.63266879351036	3.0663622671046857	31.16865367469112	7.114972614953509
Exp 4	+hpRNA	A	008	33.22952480835778	4.083428331129385	34.28369835674667	20.90891089108911
Exp 4	+hpRNA	A	009	39.313703728648775	4.943916530743124	36.61420122433286	17.234198661038942
Exp 4	+hpRNA	A	010	33.44199013579298	4.595375352293108	38.6	23.790448838909512
Exp 4	+hpRNA	B	001	50.271855288649064	4.553701073827528	37.34075480045382	10.016
Exp 4	+hpRNA	B	002	37.23645548510098	3.504247176138905	32.98558077051556	8.930786496872228
Exp 4	+hpRNA	B	003	33.97413608349841	3.2315514544321977	35.418708593581734	12.603359896618565
Exp 4	+hpRNA	B	004	25.876907801949887	2.6755953894284423	30.004755311668635	10.35814165899486
Exp 4	+hpRNA	B	005	37.186057689030086	4.3074367854488935	26.909059722163686	9.423409762987372
Exp 4	+hpRNA	B	006	44.8011	5.102259287685425	31.248327755001682	10.529677644355013
Exp 4	+hpRNA	B	007	30.804455310411946	2.6805255224961133	32.54704619577229	6.368201657028534
Exp 4	+hpRNA	B	008	29.43571340122847	2.8874356620009207	29.734695959199687	8.88285
Exp 4	+hpRNA	B	009	29.494499437866704	2.633339774444015	31.5097	7.901233503662317
Exp 4	+hpRNA	B	010	28.37995090707624	3.0925461239944148	29.65341526344378	5.444813874932102
Exp 4	+hpRNA	B	011	30.53885419740512	3.349233244171989	34.088368795537825	8.743686417876026
Exp 4	Control	A	001	36.371491963786475	5.749423010576157	34.026029790468414	55.70975847712396
Exp 4	Control	A	002	20.738675078047073	3.2020285762400094	18.94233512325134	11.662621539213163
Exp 4	Control	A	003	31.898066984553008	3.848733689289895	33.83455514069757	12.217106061985854
Exp 4	Control	A	004	31.06155347266179	4.127747848848619	26.769737809739823	15.71684883999969
Exp 4	Control	A	005	40.81541000939189	6.848455962162497	33.19590161209496	17.6254
Exp 4	Control	A	006	45.715765756704016	6.53237	29.12075734103232	14.229090380959088
Exp 4	Control	A	007	45.32198929222441	3.8546537385742217	29.089152778371513	7.63298
Exp 4	Control	B	001	33.151364718602274	3.332508252723111	60.084275366095156	16.298596070665486
Exp 4	Control	B	002	38.16514437105724	5.573906216709433	58.39973018858724	25.422291801190656
Exp 4	Control	B	003	37.50547106917861	5.616784626886912	66.38071485601128	31.61323311914986
Exp 4	Control	B	004	41.99936674880577	6.29367	65.69720703319966	22.634513825399566
Exp 4	Control	B	005	38.37593592267835	3.9294956315396337	67.66934977889586	21.438970131335253
Exp 4	Control	B	006	43.629147776144315	5.066797915103165	65.92352734099977	21.489462567472426
Exp 4	Control	B	007	48.018986950933815	7.025675513992721	65.31331818249416	35.99225198161891
Exp 4	Control	B	008	37.18318162588534	5.426304752286984	57.65316924859803	26.884725533813754
Exp 4	Control	C	002	53.71971150295145	5.609506907999146	63.31609075340386	21.428796472860213
Exp 4	Control	C	003	52.637845007367766	6.692325121018223	65.77994519667924	27.968121231721685
Exp 4	Control	C	004	39.25644035686153	4.678284172835523	67.86017877849561	28.10282949144335
Exp 4	Control	C	005	29.10394883894201	3.550540171364709	55.47193414045609	8.26069
Exp 4	Control	C	006	29.635872614401087	4.29714	42.525528786909796	22.285749660734062
Exp 4	Control	C	007	41.99989450292159	4.66954	47.42964446670005	12.30748205641796
Exp 4	Control	C	008	36.3956	5.632899786711791	50.439902563507715	21.220761595439708
